# Supplementary material for: Differential physiological responses and transcriptome co-expression networks of salt-tolerant and salt-sensitive foxtail millet (Setaria italica (L.)) under salt stress
Source: Front Plant Sci. 2026 Feb 16;17:1772695. doi: 10.3389/fpls.2026.1772695 (PMC12950790; doi:10.3389/fpls.2026.1772695)
Supplement: Supplementary Table 1 — Detailed information on RNA sequencing data of foxtail millet samples under salt stress. [file Supplementaryfile2.xlsx]

## Sheet: S1
Supplementary Table 1 Detailed information on RNA sequencing data of foxtail millet samples under salt stress
Sample	Raw reads	Clean reads	Q20 (%)	Q30 (%)	GC (%)	Mapped reads	Mapped ratio (%)
SDT80-72h-1	63018024	62916328	0.982242	0.953425	0.51935	31458164	97.64
SDS81-24h-2	44410602	44410392	0.984491	0.955358	0.514915	22205196	97.76
SDS81-0h-3	55466920	55466798	0.982355	0.952545	0.523949	27733399	97.86
SDT80-24h-3	39227982	39227866	0.985785	0.958796	0.520127	19613933	97.87
SDS81-48h-1	55595272	55518766	0.985461	0.96024	0.519112	27759383	97.87
SDS81-0h-2	60432584	60432444	0.98214	0.952002	0.531554	30216222	97.97
SDS81-72h-1	42913148	42913048	0.984976	0.9569	0.521691	21456524	97.97
SDS81-48h-3	39913970	39913728	0.980112	0.943377	0.522441	19956864	98.02
SDS81-72h-3	41640250	41640086	0.984768	0.956586	0.519446	20820043	98.07
SDS81-72h-2	40483150	40482964	0.985361	0.957772	0.51553	20241482	98.1
SDS81-48h-2	48178966	48178768	0.983251	0.952048	0.517547	24089384	98.13
SDT80-12h-1	55314220	55239614	0.985138	0.960429	0.520919	27619807	98.16
SDT80-12h-3	48447954	48376260	0.986082	0.962865	0.521705	24188130	98.17
SDS81-12h-1	46953700	46953478	0.984123	0.954497	0.513954	23476739	98.17
SDS81-6h-1	42800362	42800212	0.983773	0.954066	0.515997	21400106	98.17
SDT80-6h-1	56794746	56716652	0.984467	0.958552	0.528317	28358326	98.2
SDS81-6h-3	39962364	39962198	0.982793	0.951403	0.524124	19981099	98.21
SDS81-12h-3	47338400	47338144	0.981883	0.947652	0.515184	23669072	98.25
SDS81-24h-3	43663998	43663860	0.982683	0.950282	0.514327	21831930	98.27
SDS81-6h-2	46071684	46071548	0.983418	0.952523	0.518656	23035774	98.28
SDS81-0h-1	42053642	42053530	0.985422	0.958139	0.521864	21026765	98.29
SDS81-24h-1	39863418	39863260	0.984614	0.955668	0.51892	19931630	98.3
SDS81-12h-2	54623388	54623160	0.985308	0.957528	0.512058	27311580	98.31
SDT80-24h-2	57345040	57267456	0.985063	0.959859	0.516519	28633728	98.32
SDT80-72h-3	55631628	55553996	0.985431	0.960648	0.51585	27776998	98.32
SDS81-3h-2	46140202	46139956	0.982383	0.949217	0.516426	23069978	98.34
SDT80-72h-2	40765706	40765566	0.983646	0.95397	0.514122	20382783	98.41
SDS81-3h-1	40155034	40154892	0.984796	0.956363	0.520434	20077446	98.41
SDS81-3h-3	43763212	43763078	0.984309	0.9549	0.520005	21881539	98.41
SDT80-48h-2	43931438	43931248	0.982903	0.951126	0.51304	21965624	98.44
SDT80-0h-3	39374952	39374822	0.981404	0.947476	0.535296	19687411	98.47
SDT80-3h-2	43258232	43258054	0.983078	0.95193	0.530605	21629027	98.47
SDT80-48h-3	43581218	43581022	0.984487	0.955791	0.513216	21790511	98.49
SDT80-6h-3	41249668	41249512	0.984609	0.956586	0.529067	20624756	98.5
SDT80-6h-2	48075476	48075322	0.983107	0.951297	0.531976	24037661	98.51
SDT80-48h-1	45519632	45519398	0.984407	0.954815	0.515447	22759699	98.54
SDT80-12h-2	48386234	48386092	0.983133	0.951923	0.519879	24193046	98.57
SDT80-3h-3	48738278	48738120	0.983373	0.952078	0.527407	24369060	98.57
SDT80-0h-1	42405804	42405704	0.98514	0.958048	0.534175	21202852	98.58
SDT80-24h-1	43470580	43470378	0.983041	0.951252	0.513411	21735189	98.58
SDT80-0h-2	41821168	41820984	0.983156	0.952123	0.535754	20910492	98.6
SDT80-3h-1	49331124	49330912	0.984923	0.956898	0.520518	24665456	98.62
Summary	1958113370	1957549616				978774808

## Sheet: S2
Supplementary Table 2 Number of differentially expressed genes (DEGs) identified by pairwise comparisons
Comparison	Up-regulated gene count	Down-regulated gene count	Total_Significant gene count
SDT80-0h_vs_SDT80-12h	3508	2646	6154
SDT80-0h_vs_SDT80-24h	4250	3478	7728
SDT80-0h_vs_SDT80-3h	1932	1689	3621
SDT80-0h_vs_SDT80-48h	3366	2992	6358
SDT80-0h_vs_SDT80-6h	2140	2136	4276
SDT80-0h_vs_SDT80-72h	2397	2645	5042
SDT80-0h_vs_SDS81-0h	781	988	1769
SDT80-0h_vs_SDS81-12h	4703	4042	8745
SDT80-0h_vs_SDS81-24h	5141	4325	9466
SDT80-0h_vs_SDS81-3h	3651	2972	6623
SDT80-0h_vs_SDS81-48h	3757	3862	7619
SDT80-0h_vs_SDS81-6h	3331	2769	6100
SDT80-0h_vs_SDS81-72h	3907	4189	8096
SDT80-12h_vs_SDT80-24h	670	787	1457
SDT80-12h_vs_SDT80-3h	1513	1626	3139
SDT80-12h_vs_SDT80-48h	1302	1838	3140
SDT80-12h_vs_SDT80-6h	798	1603	2401
SDT80-12h_vs_SDT80-72h	1657	2229	3886
SDT80-12h_vs_SDS81-0h	2961	3416	6377
SDT80-12h_vs_SDS81-12h	1384	1209	2593
SDT80-12h_vs_SDS81-24h	2070	1798	3868
SDT80-12h_vs_SDS81-3h	1827	1845	3672
SDT80-12h_vs_SDS81-48h	1503	2420	3923
SDT80-12h_vs_SDS81-6h	1900	1778	3678
SDT80-12h_vs_SDS81-72h	1604	2745	4349
SDT80-24h_vs_SDT80-3h	2356	2567	4923
SDT80-24h_vs_SDT80-48h	490	1076	1566
SDT80-24h_vs_SDT80-6h	1639	2384	4023
SDT80-24h_vs_SDT80-72h	1239	1936	3175
SDT80-24h_vs_SDS81-0h	3174	3993	7167
SDT80-24h_vs_SDS81-12h	1261	967	2228
SDT80-24h_vs_SDS81-24h	1172	893	2065
SDT80-24h_vs_SDS81-3h	1993	1988	3981
SDT80-24h_vs_SDS81-48h	959	1835	2794
SDT80-24h_vs_SDS81-6h	2014	1701	3715
SDT80-24h_vs_SDS81-72h	1010	2086	3096
SDT80-3h_vs_SDT80-48h	2064	2358	4422
SDT80-3h_vs_SDT80-6h	327	1153	1480
SDT80-3h_vs_SDT80-72h	1968	2372	4340
SDT80-3h_vs_SDS81-0h	2217	2215	4432
SDT80-3h_vs_SDS81-12h	3351	2968	6319
SDT80-3h_vs_SDS81-24h	3892	3338	7230
SDT80-3h_vs_SDS81-3h	1197	1231	2428
SDT80-3h_vs_SDS81-48h	2294	3138	5432
SDT80-3h_vs_SDS81-6h	1705	1781	3486
SDT80-3h_vs_SDS81-72h	2471	3399	5870
SDT80-48h_vs_SDT80-6h	1705	2102	3807
SDT80-48h_vs_SDT80-72h	334	102	436
SDT80-48h_vs_SDS81-0h	2820	2793	5613
SDT80-48h_vs_SDS81-12h	2503	1541	4044
SDT80-48h_vs_SDS81-24h	2416	1514	3930
SDT80-48h_vs_SDS81-3h	2302	1758	4060
SDT80-48h_vs_SDS81-48h	596	1101	1697
SDT80-48h_vs_SDS81-6h	2148	1436	3584
SDT80-48h_vs_SDS81-72h	657	1402	2059
SDT80-6h_vs_SDT80-72h	2243	1925	4168
SDT80-6h_vs_SDS81-0h	2548	2265	4813
SDT80-6h_vs_SDS81-12h	3257	2275	5532
SDT80-6h_vs_SDS81-24h	3665	2580	6245
SDT80-6h_vs_SDS81-3h	1807	1142	2949
SDT80-6h_vs_SDS81-48h	2156	2371	4527
SDT80-6h_vs_SDS81-6h	1262	845	2107
SDT80-6h_vs_SDS81-72h	2344	2744	5088
SDT80-72h_vs_SDS81-0h	2406	1866	4272
SDT80-72h_vs_SDS81-12h	2957	2075	5032
SDT80-72h_vs_SDS81-24h	3246	2193	5439
SDT80-72h_vs_SDS81-3h	2605	2110	4715
SDT80-72h_vs_SDS81-48h	846	1616	2462
SDT80-72h_vs_SDS81-6h	2332	1761	4093
SDT80-72h_vs_SDS81-72h	807	1851	2658
SDS81-0h_vs_SDS81-12h	3780	2901	6681
SDS81-0h_vs_SDS81-24h	4463	3362	7825
SDS81-0h_vs_SDS81-3h	2743	2251	4994
SDS81-0h_vs_SDS81-48h	2581	3042	5623
SDS81-0h_vs_SDS81-6h	2130	1614	3744
SDS81-0h_vs_SDS81-72h	2830	3333	6163
SDS81-12h_vs_SDS81-24h	460	652	1112
SDS81-12h_vs_SDS81-3h	1659	2170	3829
SDS81-12h_vs_SDS81-48h	603	2028	2631
SDS81-12h_vs_SDS81-6h	1579	1879	3458
SDS81-12h_vs_SDS81-72h	617	2303	2920
SDS81-24h_vs_SDS81-3h	2209	2666	4875
SDS81-24h_vs_SDS81-48h	507	1722	2229
SDS81-24h_vs_SDS81-6h	2199	2377	4576
SDS81-24h_vs_SDS81-72h	576	2055	2631
SDS81-3h_vs_SDS81-48h	1455	2412	3867
SDS81-3h_vs_SDS81-6h	963	928	1891
SDS81-3h_vs_SDS81-72h	1350	2583	3933
SDS81-48h_vs_SDS81-6h	2183	882	3065
SDS81-48h_vs_SDS81-72h	30	92	122
SDS81-6h_vs_SDS81-72h	1059	2531	3590
Summary	186784	194557	381341

## Sheet: S3
Supplementary Table 3 GO enrichment analysis of differentially expressed genes in key co-expression modules
Modules	ID	Description	Gene count	P value	q value	Gene list
Module 14	GO:0009617	response to bacterium	55	3.22524e-12	5.08231e-09	Seita.8G093700, Seita.6G205300, Seita.2G389600, Seita.3G185800, Seita.4G181500, Seita.7G009200, Seita.7G236800, Seita.4G263100, Seita.6G200800, Seita.5G331600, Seita.5G286600, Seita.8G226800, Seita.9G146300, Seita.6G011900, Seita.3G287100, Seita.5G344600, Seita.5G280500, Seita.9G444100, Seita.4G009500, Seita.9G125300, Seita.1G203900, Seita.6G230900, Seita.7G181300, Seita.8G203600, Seita.3G032200,…
	GO:0042742	defense response to bacterium	43	2.68473e-09	2.11528e-06	Seita.2G389600, Seita.3G185800, Seita.4G181500, Seita.7G009200, Seita.7G236800, Seita.5G331600, Seita.5G286600, Seita.8G226800, Seita.9G146300, Seita.6G011900, Seita.3G287100, Seita.5G344600, Seita.5G280500, Seita.9G444100, Seita.9G125300, Seita.6G230900, Seita.3G032200, Seita.6G125000, Seita.5G249900, Seita.1G335000, Seita.6G236700, Seita.5G021300, Seita.2G179700, Seita.2G298400, Seita.5G366200,…
	GO:0009620	response to fungus	42	1.26661e-08	6.65305e-06	Seita.6G205300, Seita.1G091800, Seita.4G181500, Seita.5G028800, Seita.6G200800, Seita.5G331600, Seita.3G289000, Seita.9G146300, Seita.5G256700, Seita.6G011900, Seita.5G014300, Seita.3G287100, Seita.5G280500, Seita.9G444100, Seita.9G125300, Seita.1G307800, Seita.1G203900, Seita.3G282300, Seita.8G203600, Seita.2G334600, Seita.3G003000, Seita.1G335000, Seita.9G465500, Seita.5G021300, Seita.4G119100,…
	GO:0050832	defense response to fungus	32	4.26641e-07	0.000168074	Seita.1G091800, Seita.4G181500, Seita.5G028800, Seita.5G331600, Seita.3G289000, Seita.9G146300, Seita.5G256700, Seita.6G011900, Seita.5G014300, Seita.3G287100, Seita.5G280500, Seita.9G444100, Seita.9G125300, Seita.1G307800, Seita.2G334600, Seita.3G003000, Seita.1G335000, Seita.9G465500, Seita.5G021300, Seita.4G119100, Seita.2G298400, Seita.9G080300, Seita.5G366200, Seita.3G250400, Seita.3G288700,…
	GO:0031347	regulation of defense response	32	1.42779e-06	0.000437397	Seita.8G093700, Seita.9G344200, Seita.2G389600, Seita.3G185800, Seita.4G181500, Seita.6G011900, Seita.1G207200, Seita.3G287100, Seita.2G076800, Seita.5G280500, Seita.4G126700, Seita.2G034500, Seita.9G224600, Seita.3G032200, Seita.6G125000, Seita.5G249900, Seita.1G335000, Seita.5G021300, Seita.2G179700, Seita.4G126800, Seita.9G455400, Seita.2G298400, Seita.9G080300, Seita.5G366200, Seita.2G376800,…
	GO:0019748	secondary metabolic process	33	1.66544e-06	0.000437397	Seita.9G010600, Seita.4G235600, Seita.2G028200, Seita.9G010800, Seita.9G047500, Seita.4G181500, Seita.3G096900, Seita.2G175600, Seita.2G300900, Seita.9G536500, Seita.9G125300, Seita.3G298400, Seita.6G101900, Seita.1G164900, Seita.2G375500, Seita.9G241000, Seita.8G068800, Seita.9G216100, Seita.6G100500, Seita.6G023100, Seita.9G193200, Seita.8G068000, Seita.4G232000, Seita.8G069000, Seita.4G235500,…
	GO:0140546	defense response to symbiont	37	2.76377e-06	0.000571256	Seita.8G093700, Seita.9G344200, Seita.2G389600, Seita.3G185800, Seita.5G392200, Seita.4G181500, Seita.9G138800, Seita.7G009200, Seita.7G236800, Seita.5G331600, Seita.5G286600, Seita.9G146300, Seita.5G353800, Seita.3G287100, Seita.5G344600, Seita.5G280500, Seita.9G125300, Seita.8G181000, Seita.9G224600, Seita.3G032200, Seita.6G125000, Seita.5G249900, Seita.9G465500, Seita.2G179700, Seita.9G455400,…
	GO:0080134	regulation of response to stress	42	2.90016e-06	0.000571256	Seita.8G093700, Seita.9G344200, Seita.2G389600, Seita.3G185800, Seita.1G459600, Seita.4G181500, Seita.6G154200, Seita.5G023000, Seita.6G011900, Seita.1G207200, Seita.3G287100, Seita.2G076800, Seita.5G280500, Seita.7G213200, Seita.4G126700, Seita.9G444100, Seita.2G034500, Seita.3G175500, Seita.9G224600, Seita.3G032200, Seita.6G125000, Seita.5G249900, Seita.1G335000, Seita.5G021300, Seita.4G020900,…
	GO:0045087	innate immune response	35	3.68025e-06	0.000605398	Seita.8G093700, Seita.9G344200, Seita.2G389600, Seita.3G185800, Seita.4G181500, Seita.9G138800, Seita.7G009200, Seita.5G331600, Seita.5G286600, Seita.9G146300, Seita.5G353800, Seita.3G287100, Seita.5G344600, Seita.5G280500, Seita.9G125300, Seita.8G181000, Seita.9G224600, Seita.3G032200, Seita.6G125000, Seita.5G249900, Seita.9G465500, Seita.2G179700, Seita.9G455400, Seita.2G298400, Seita.9G080300,…
	GO:0031349	positive regulation of defense response	19	3.84187e-06	0.000605398	Seita.8G093700, Seita.9G344200, Seita.2G389600, Seita.3G185800, Seita.1G207200, Seita.3G287100, Seita.2G076800, Seita.5G280500, Seita.4G126700, Seita.9G224600, Seita.6G125000, Seita.4G126800, Seita.2G298400, Seita.5G366200, Seita.2G376800, Seita.5G412600, Seita.7G268700, Seita.9G517400, Seita.5G414600
	GO:0009626	plant-type hypersensitive response	12	9.24105e-06	0.0012135	Seita.8G093700, Seita.3G185800, Seita.5G286600, Seita.5G344600, Seita.8G181000, Seita.9G224600, Seita.3G032200, Seita.2G298400, Seita.8G064500, Seita.5G412600, Seita.8G064300, Seita.9G517400
	GO:0034050	symbiont-induced defense-related programmed cell death	12	9.24105e-06	0.0012135	Seita.8G093700, Seita.3G185800, Seita.5G286600, Seita.5G344600, Seita.8G181000, Seita.9G224600, Seita.3G032200, Seita.2G298400, Seita.8G064500, Seita.5G412600, Seita.8G064300, Seita.9G517400
	GO:0006955	immune response	36	2.41695e-05	0.00276095	Seita.8G093700, Seita.9G344200, Seita.2G389600, Seita.3G185800, Seita.4G181500, Seita.9G138800, Seita.7G009200, Seita.5G331600, Seita.5G286600, Seita.9G146300, Seita.5G353800, Seita.3G287100, Seita.5G344600, Seita.5G280500, Seita.9G125300, Seita.8G181000, Seita.9G224600, Seita.3G032200, Seita.6G125000, Seita.5G249900, Seita.9G465500, Seita.2G179700, Seita.9G455400, Seita.2G298400, Seita.9G080300,…
	GO:0044550	secondary metabolite biosynthetic process	25	2.45295e-05	0.00276095	Seita.9G010600, Seita.4G235600, Seita.2G028200, Seita.9G010800, Seita.9G047500, Seita.4G181500, Seita.2G175600, Seita.9G536500, Seita.3G298400, Seita.6G101900, Seita.1G164900, Seita.9G241000, Seita.8G068800, Seita.9G216100, Seita.6G100500, Seita.6G023100, Seita.9G193200, Seita.8G068000, Seita.8G069000, Seita.4G235500, Seita.2G145800, Seita.9G069700, Seita.6G167900, Seita.9G193900, Seita.5G302300
	GO:0009751	response to salicylic acid	21	2.95137e-05	0.00310049	Seita.3G217600, Seita.6G200800, Seita.5G110700, Seita.5G331600, Seita.9G146300, Seita.5G353800, Seita.3G287100, Seita.1G312200, Seita.8G203600, Seita.9G224600, Seita.5G249900, Seita.2G179700, Seita.6G200900, Seita.2G206000, Seita.9G455400, Seita.2G376800, Seita.2G206100, Seita.5G183200, Seita.3G062400, Seita.9G338800, Seita.9G506400
	GO:0016101	diterpenoid metabolic process	13	3.27251e-05	0.00322292	Seita.4G235600, Seita.9G351400, Seita.6G101900, Seita.9G241000, Seita.2G144900, Seita.8G068800, Seita.6G100500, Seita.6G023100, Seita.8G068000, Seita.8G069000, Seita.3G201500, Seita.4G235500, Seita.2G145800
	GO:0009595	detection of biotic stimulus	5	3.6815e-05	0.00322292	Seita.8G093700, Seita.5G286600, Seita.5G344600, Seita.5G280500, Seita.6G230900
	GO:0098581	detection of external biotic stimulus	5	3.6815e-05	0.00322292	Seita.8G093700, Seita.5G286600, Seita.5G344600, Seita.5G280500, Seita.6G230900
	GO:0002376	immune system process	40	4.47293e-05	0.00370968	Seita.8G093700, Seita.9G344200, Seita.2G389600, Seita.3G185800, Seita.5G392200, Seita.4G181500, Seita.9G138800, Seita.7G009200, Seita.7G236800, Seita.5G331600, Seita.5G286600, Seita.9G146300, Seita.5G353800, Seita.9G151600, Seita.3G287100, Seita.5G344600, Seita.5G280500, Seita.9G125300, Seita.8G181000, Seita.9G224600, Seita.3G032200, Seita.6G125000, Seita.5G249900, Seita.9G465500, Seita.2G179700,…
	GO:0002831	regulation of response to biotic stimulus	23	8.65936e-05	0.00682267	Seita.8G093700, Seita.9G344200, Seita.2G389600, Seita.3G185800, Seita.6G011900, Seita.3G287100, Seita.5G280500, Seita.9G224600, Seita.3G032200, Seita.6G125000, Seita.1G335000, Seita.5G021300, Seita.9G455400, Seita.2G298400, Seita.9G080300, Seita.5G366200, Seita.2G376800, Seita.2G206100, Seita.6G012200, Seita.5G412600, Seita.7G268700, Seita.9G517400, Seita.5G414600
	GO:0010200	response to chitin	16	0.000126129	0.00946439	Seita.8G248000, Seita.5G023000, Seita.3G287100, Seita.5G280500, Seita.1G203900, Seita.5G249900, Seita.4G235200, Seita.2G179700, Seita.2G206000, Seita.8G247200, Seita.8G247300, Seita.9G080300, Seita.2G206100, Seita.3G062400, Seita.2G138400, Seita.5G208300
	GO:0046323	glucose import	9	0.000140463	0.00962349	Seita.7G163100, Seita.5G063700, Seita.7G177100, Seita.2G368700, Seita.2G176800, Seita.9G272400, Seita.2G205100, Seita.2G000400, Seita.9G122300
	GO:1904659	glucose transmembrane transport	9	0.000140463	0.00962349	Seita.7G163100, Seita.5G063700, Seita.7G177100, Seita.2G368700, Seita.2G176800, Seita.9G272400, Seita.2G205100, Seita.2G000400, Seita.9G122300
	GO:0008645	hexose transmembrane transport	9	0.000167818	0.0105937	Seita.7G163100, Seita.5G063700, Seita.7G177100, Seita.2G368700, Seita.2G176800, Seita.9G272400, Seita.2G205100, Seita.2G000400, Seita.9G122300
	GO:0002238	response to molecule of fungal origin	5	0.000168069	0.0105937	Seita.5G280500, Seita.1G203900, Seita.3G282300, Seita.5G366200, Seita.1G043600
	GO:0015749	monosaccharide transmembrane transport	9	0.000235934	0.0140559	Seita.7G163100, Seita.5G063700, Seita.7G177100, Seita.2G368700, Seita.2G176800, Seita.9G272400, Seita.2G205100, Seita.2G000400, Seita.9G122300
	GO:0002833	positive regulation of response to biotic stimulus	15	0.000240838	0.0140559	Seita.8G093700, Seita.9G344200, Seita.2G389600, Seita.3G185800, Seita.3G287100, Seita.5G280500, Seita.9G224600, Seita.6G125000, Seita.2G298400, Seita.5G366200, Seita.2G376800, Seita.5G412600, Seita.7G268700, Seita.9G517400, Seita.5G414600
	GO:0050778	positive regulation of immune response	14	0.000284675	0.0147785	Seita.8G093700, Seita.9G344200, Seita.2G389600, Seita.3G185800, Seita.5G331600, Seita.9G146300, Seita.3G287100, Seita.5G280500, Seita.9G224600, Seita.2G298400, Seita.5G412600, Seita.7G268700, Seita.9G517400, Seita.5G414600
	GO:0050776	regulation of immune response	19	0.000286858	0.0147785	Seita.8G093700, Seita.9G344200, Seita.2G389600, Seita.3G185800, Seita.5G331600, Seita.9G146300, Seita.3G287100, Seita.5G280500, Seita.9G224600, Seita.3G032200, Seita.6G125000, Seita.9G455400, Seita.2G298400, Seita.9G080300, Seita.1G339100, Seita.5G412600, Seita.7G268700, Seita.9G517400, Seita.5G414600
	GO:0032103	positive regulation of response to external stimulus	15	0.000290161	0.0147785	Seita.8G093700, Seita.9G344200, Seita.2G389600, Seita.3G185800, Seita.3G287100, Seita.5G280500, Seita.9G224600, Seita.6G125000, Seita.2G298400, Seita.5G366200, Seita.2G376800, Seita.5G412600, Seita.7G268700, Seita.9G517400, Seita.5G414600
	GO:0032101	regulation of response to external stimulus	24	0.000290732	0.0147785	Seita.8G093700, Seita.9G344200, Seita.2G389600, Seita.3G185800, Seita.1G459600, Seita.6G011900, Seita.3G287100, Seita.5G280500, Seita.9G224600, Seita.3G032200, Seita.6G125000, Seita.1G335000, Seita.5G021300, Seita.9G455400, Seita.2G298400, Seita.9G080300, Seita.5G366200, Seita.2G376800, Seita.2G206100, Seita.6G012200, Seita.5G412600, Seita.7G268700, Seita.9G517400, Seita.5G414600
	GO:0009410	response to xenobiotic stimulus	8	0.00039384	0.019394	Seita.3G217600, Seita.1G117500, Seita.5G331600, Seita.9G146300, Seita.9G205400, Seita.3G038700, Seita.9G205700, Seita.2G376800
	GO:0008219	cell death	23	0.000443941	0.0211987	Seita.8G093700, Seita.3G185800, Seita.1G459600, Seita.5G340800, Seita.5G331600, Seita.5G286600, Seita.9G146300, Seita.5G344600, Seita.1G203900, Seita.2G334600, Seita.8G181000, Seita.9G224600, Seita.1G103700, Seita.3G032200, Seita.2G298400, Seita.8G064500, Seita.5G412600, Seita.4G180900, Seita.8G064300, Seita.1G155900, Seita.9G517400, Seita.8G025400, Seita.1G049000
	GO:0002218	activation of innate immune response	10	0.000505548	0.0234305	Seita.8G093700, Seita.2G389600, Seita.3G185800, Seita.3G287100, Seita.5G280500, Seita.9G224600, Seita.2G298400, Seita.5G412600, Seita.9G517400, Seita.5G414600
	GO:0009627	systemic acquired resistance	11	0.00059253	0.0266772	Seita.9G344200, Seita.4G181500, Seita.5G331600, Seita.9G146300, Seita.5G353800, Seita.3G287100, Seita.6G125000, Seita.2G298400, Seita.9G517400, Seita.9G506400, Seita.5G302300
	GO:0014070	response to organic cyclic compound	33	0.000652044	0.0279534	Seita.3G217600, Seita.4G181500, Seita.6G200800, Seita.5G110700, Seita.5G331600, Seita.3G289000, Seita.9G146300, Seita.5G353800, Seita.8G176300, Seita.5G110400, Seita.3G287100, Seita.1G312200, Seita.3G158300, Seita.6G230900, Seita.8G203600, Seita.9G356500, Seita.9G224600, Seita.3G003000, Seita.5G249900, Seita.2G179700, Seita.6G200900, Seita.2G206000, Seita.8G131800, Seita.9G455400, Seita.3G288700,…
	GO:0002684	positive regulation of immune system process	14	0.000656355	0.0279534	Seita.8G093700, Seita.9G344200, Seita.2G389600, Seita.3G185800, Seita.5G331600, Seita.9G146300, Seita.3G287100, Seita.5G280500, Seita.9G224600, Seita.2G298400, Seita.5G412600, Seita.7G268700, Seita.9G517400, Seita.5G414600
	GO:0045088	regulation of innate immune response	16	0.000757587	0.0314157	Seita.8G093700, Seita.9G344200, Seita.2G389600, Seita.3G185800, Seita.3G287100, Seita.5G280500, Seita.9G224600, Seita.3G032200, Seita.6G125000, Seita.9G455400, Seita.2G298400, Seita.9G080300, Seita.5G412600, Seita.7G268700, Seita.9G517400, Seita.5G414600
	GO:0048584	positive regulation of response to stimulus	29	0.000810054	0.0327301	Seita.8G093700, Seita.9G344200, Seita.2G389600, Seita.3G185800, Seita.1G459600, Seita.6G154200, Seita.5G340800, Seita.5G331600, Seita.9G146300, Seita.1G207200, Seita.3G287100, Seita.2G076800, Seita.5G280500, Seita.7G213200, Seita.4G126700, Seita.9G444100, Seita.9G224600, Seita.6G125000, Seita.9G551000, Seita.4G126800, Seita.2G298400, Seita.9G080300, Seita.5G366200, Seita.2G376800, Seita.5G412600,…
	GO:0002682	regulation of immune system process	19	0.000917885	0.0357239	Seita.8G093700, Seita.9G344200, Seita.2G389600, Seita.3G185800, Seita.5G331600, Seita.9G146300, Seita.3G287100, Seita.5G280500, Seita.9G224600, Seita.3G032200, Seita.6G125000, Seita.9G455400, Seita.2G298400, Seita.9G080300, Seita.1G339100, Seita.5G412600, Seita.7G268700, Seita.9G517400, Seita.5G414600
	GO:0002253	activation of immune response	10	0.000929489	0.0357239	Seita.8G093700, Seita.2G389600, Seita.3G185800, Seita.3G287100, Seita.5G280500, Seita.9G224600, Seita.2G298400, Seita.5G412600, Seita.9G517400, Seita.5G414600
	GO:0045089	positive regulation of innate immune response	12	0.000952781	0.0357472	Seita.8G093700, Seita.9G344200, Seita.2G389600, Seita.3G185800, Seita.3G287100, Seita.5G280500, Seita.9G224600, Seita.2G298400, Seita.5G412600, Seita.7G268700, Seita.9G517400, Seita.5G414600
	GO:1900424	regulation of defense response to bacterium	8	0.00102435	0.0372631	Seita.6G011900, Seita.6G125000, Seita.1G335000, Seita.5G021300, Seita.5G366200, Seita.2G376800, Seita.2G206100, Seita.6G012200
	GO:0006720	isoprenoid metabolic process	19	0.00104048	0.0372631	Seita.4G235600, Seita.9G351400, Seita.5G387700, Seita.2G300900, Seita.1G223900, Seita.6G101900, Seita.9G241000, Seita.2G144900, Seita.8G068800, Seita.2G033400, Seita.6G100500, Seita.6G023100, Seita.8G068000, Seita.8G101900, Seita.8G069000, Seita.3G201500, Seita.4G235500, Seita.2G145800, Seita.2G354500
	GO:0012501	programmed cell death	21	0.00108856	0.0381188	Seita.8G093700, Seita.3G185800, Seita.1G459600, Seita.5G340800, Seita.5G331600, Seita.5G286600, Seita.9G146300, Seita.5G344600, Seita.1G203900, Seita.8G181000, Seita.9G224600, Seita.1G103700, Seita.3G032200, Seita.2G298400, Seita.8G064500, Seita.5G412600, Seita.4G180900, Seita.8G064300, Seita.1G155900, Seita.9G517400, Seita.8G025400
	GO:0009636	response to toxic substance	24	0.00134926	0.0462207	Seita.9G370000, Seita.3G096900, Seita.5G333100, Seita.1G117500, Seita.8G176300, Seita.9G205400, Seita.3G038700, Seita.9G205700, Seita.9G125300, Seita.2G090300, Seita.5G249900, Seita.5G021300, Seita.4G020900, Seita.2G179700, Seita.3G089400, Seita.2G422500, Seita.9G131200, Seita.7G172100, Seita.9G403600, Seita.2G324100, Seita.3G268800, Seita.4G232000, Seita.7G262100, Seita.1G245800
	GO:0016709	oxidoreductase activity, acting on paired donors, with incorporation or reduction of molecular oxygen, NAD(P)H as one donor, and incorporation of one atom of oxygen	18	2.98863e-06	0.00113882	Seita.9G010600, Seita.4G235600, Seita.9G010800, Seita.9G047500, Seita.2G175600, Seita.3G298400, Seita.6G101900, Seita.1G164900, Seita.9G241000, Seita.8G068800, Seita.6G100500, Seita.6G023100, Seita.9G193200, Seita.8G068000, Seita.8G069000, Seita.4G235500, Seita.2G145800, Seita.9G193900
	GO:0004497	monooxygenase activity	24	6.9208e-06	0.00131859	Seita.9G010600, Seita.4G235600, Seita.9G010800, Seita.9G047500, Seita.1G042800, Seita.2G175600, Seita.9G536500, Seita.3G298400, Seita.6G101900, Seita.1G164900, Seita.9G241000, Seita.8G068800, Seita.9G173500, Seita.2G298400, Seita.6G100500, Seita.6G023100, Seita.9G193200, Seita.8G068000, Seita.8G069000, Seita.3G201500, Seita.4G235500, Seita.2G145800, Seita.9G517400, Seita.9G193900
	GO:0005516	calmodulin binding	19	0.000120746	0.0153369	Seita.3G040400, Seita.9G019900, Seita.5G340800, Seita.5G560700, Seita.3G060600, Seita.3G040200, Seita.3G040300, Seita.5G409100, Seita.7G095800, Seita.7G095600, Seita.7G213200, Seita.5G231500, Seita.7G095700, Seita.7G251700, Seita.7G251500, Seita.6G068500, Seita.9G041000, Seita.8G025400, Seita.5G016900
	GO:0005355	glucose transmembrane transporter activity	9	0.000241301	0.0174933	Seita.7G163100, Seita.5G063700, Seita.7G177100, Seita.2G368700, Seita.2G176800, Seita.9G272400, Seita.2G205100, Seita.2G000400, Seita.9G122300
	GO:0015149	hexose transmembrane transporter activity	9	0.000241301	0.0174933	Seita.7G163100, Seita.5G063700, Seita.7G177100, Seita.2G368700, Seita.2G176800, Seita.9G272400, Seita.2G205100, Seita.2G000400, Seita.9G122300
	GO:0015145	monosaccharide transmembrane transporter activity	9	0.000340643	0.0174933	Seita.7G163100, Seita.5G063700, Seita.7G177100, Seita.2G368700, Seita.2G176800, Seita.9G272400, Seita.2G205100, Seita.2G000400, Seita.9G122300
	GO:0005351	carbohydrate:proton symporter activity	9	0.000401722	0.0174933	Seita.7G163100, Seita.5G063700, Seita.7G177100, Seita.2G368700, Seita.2G176800, Seita.9G272400, Seita.2G205100, Seita.2G000400, Seita.9G122300
	GO:0005402	carbohydrate:monoatomic cation symporter activity	9	0.000401722	0.0174933	Seita.7G163100, Seita.5G063700, Seita.7G177100, Seita.2G368700, Seita.2G176800, Seita.9G272400, Seita.2G205100, Seita.2G000400, Seita.9G122300
	GO:0015294	solute:monoatomic cation symporter activity	11	0.000413169	0.0174933	Seita.5G439500, Seita.7G163100, Seita.5G063700, Seita.7G177100, Seita.2G368700, Seita.2G176800, Seita.9G272400, Seita.2G205100, Seita.9G182400, Seita.2G000400, Seita.9G122300
	GO:0015293	symporter activity	11	0.000469427	0.0178876	Seita.5G439500, Seita.7G163100, Seita.5G063700, Seita.7G177100, Seita.2G368700, Seita.2G176800, Seita.9G272400, Seita.2G205100, Seita.9G182400, Seita.2G000400, Seita.9G122300
	GO:0022804	active transmembrane transporter activity	26	0.000534738	0.0185239	Seita.4G181500, Seita.2G335300, Seita.9G389000, Seita.5G121600, Seita.2G179600, Seita.5G439500, Seita.7G163100, Seita.3G370200, Seita.5G063700, Seita.7G177100, Seita.2G368700, Seita.2G176800, Seita.9G272400, Seita.2G205100, Seita.9G182400, Seita.2G000400, Seita.5G221500, Seita.3G406700, Seita.3G164400, Seita.9G446600, Seita.9G535000, Seita.9G122300, Seita.9G239300, Seita.8G025400, Seita.7G040200,…
	GO:0016705	oxidoreductase activity, acting on paired donors, with incorporation or reduction of molecular oxygen	19	0.00119278	0.0378252	Seita.9G010600, Seita.4G235600, Seita.9G010800, Seita.9G047500, Seita.2G175600, Seita.3G298400, Seita.6G101900, Seita.1G164900, Seita.9G241000, Seita.8G068800, Seita.6G100500, Seita.6G023100, Seita.1G319200, Seita.9G193200, Seita.8G068000, Seita.8G069000, Seita.4G235500, Seita.2G145800, Seita.9G193900
	GO:0015295	solute:proton symporter activity	9	0.00129044	0.0378252	Seita.7G163100, Seita.5G063700, Seita.7G177100, Seita.2G368700, Seita.2G176800, Seita.9G272400, Seita.2G205100, Seita.2G000400, Seita.9G122300
	GO:0022853	active monoatomic ion transmembrane transporter activity	14	0.00168116	0.0457579	Seita.5G439500, Seita.7G163100, Seita.3G370200, Seita.5G063700, Seita.7G177100, Seita.2G368700, Seita.2G176800, Seita.9G272400, Seita.2G205100, Seita.9G182400, Seita.2G000400, Seita.3G406700, Seita.9G122300, Seita.8G025400
Module 17	GO:0001824	blastocyst development	4	4.94217e-05	0.0423945	Seita.7G408500, Seita.5G197300, Seita.8G230800, Seita.2G480900
	GO:0035987	endodermal cell differentiation	4	0.000112375	0.0423945	Seita.7G408500, Seita.5G197300, Seita.8G230800, Seita.2G480900
	GO:0001704	formation of primary germ layer	4	0.000159428	0.0423945	Seita.7G408500, Seita.5G197300, Seita.8G230800, Seita.2G480900
	GO:0001706	endoderm formation	4	0.000159428	0.0423945	Seita.7G408500, Seita.5G197300, Seita.8G230800, Seita.2G480900
	GO:0007492	endoderm development	4	0.000159428	0.0423945	Seita.7G408500, Seita.5G197300, Seita.8G230800, Seita.2G480900
	GO:0001701	in utero embryonic development	4	0.000219225	0.0423945	Seita.7G408500, Seita.5G197300, Seita.8G230800, Seita.2G480900
	GO:0007369	gastrulation	4	0.000219225	0.0423945	Seita.7G408500, Seita.5G197300, Seita.8G230800, Seita.2G480900
	GO:0018023	peptidyl-lysine trimethylation	4	0.000293625	0.0441639	Seita.7G408500, Seita.5G197300, Seita.8G230800, Seita.2G480900
	GO:0032968	positive regulation of transcription elongation by RNA polymerase II	4	0.000293625	0.0441639	Seita.7G408500, Seita.5G197300, Seita.8G230800, Seita.2G480900
	GO:0016593	Cdc73/Paf1 complex	4	7.81182e-05	0.0137324	Seita.7G408500, Seita.5G197300, Seita.8G230800, Seita.2G480900
	GO:0055029	nuclear DNA-directed RNA polymerase complex	10	0.000481764	0.0249969	Seita.7G408500, Seita.5G197300, Seita.2G056000, Seita.7G138600, Seita.8G230800, Seita.2G480900, Seita.2G030000, Seita.6G060100, Seita.4G222900, Seita.9G000200
	GO:0000428	DNA-directed RNA polymerase complex	10	0.000661766	0.0249969	Seita.7G408500, Seita.5G197300, Seita.2G056000, Seita.7G138600, Seita.8G230800, Seita.2G480900, Seita.2G030000, Seita.6G060100, Seita.4G222900, Seita.9G000200
	GO:0030880	RNA polymerase complex	10	0.000661766	0.0249969	Seita.7G408500, Seita.5G197300, Seita.2G056000, Seita.7G138600, Seita.8G230800, Seita.2G480900, Seita.2G030000, Seita.6G060100, Seita.4G222900, Seita.9G000200
	GO:0016591	RNA polymerase II, holoenzyme	8	0.000710991	0.0249969	Seita.7G408500, Seita.5G197300, Seita.2G056000, Seita.8G230800, Seita.2G480900, Seita.2G030000, Seita.6G060100, Seita.9G000200
	GO:0070063	RNA polymerase binding	6	2.51673e-05	0.00752369	Seita.7G408500, Seita.5G197300, Seita.8G230800, Seita.9G488000, Seita.2G480900, Seita.4G188800
	GO:0001098	basal transcription machinery binding	5	0.00010508	0.0104711	Seita.7G408500, Seita.5G197300, Seita.8G230800, Seita.9G488000, Seita.2G480900
	GO:0001099	basal RNA polymerase II transcription machinery binding	5	0.00010508	0.0104711	Seita.7G408500, Seita.5G197300, Seita.8G230800, Seita.9G488000, Seita.2G480900
	GO:0000993	RNA polymerase II complex binding	4	0.000715119	0.0427566	Seita.7G408500, Seita.5G197300, Seita.8G230800, Seita.2G480900
	GO:0043175	RNA polymerase core enzyme binding	4	0.000715119	0.0427566	Seita.7G408500, Seita.5G197300, Seita.8G230800, Seita.2G480900
Module 18	GO:0009617	response to bacterium	8	0.000157724	0.0297185	Seita.3G250800, Seita.3G240900, Seita.9G497900, Seita.7G240400, Seita.3G207400, Seita.2G201600, Seita.8G227300, Seita.6G055400
	GO:0080134	regulation of response to stress	8	0.000157724	0.0297185	Seita.9G413900, Seita.3G240900, Seita.9G252500, Seita.9G518100, Seita.4G070400, Seita.7G204900, Seita.3G207400, Seita.6G055400
	GO:0042742	defense response to bacterium	7	0.000269776	0.0338877	Seita.3G250800, Seita.3G240900, Seita.9G497900, Seita.3G207400, Seita.2G201600, Seita.8G227300, Seita.6G055400
Module 3	GO:0055080	monoatomic cation homeostasis	6	9.31938e-06	0.00222499	Seita.5G455700, Seita.9G384500, Seita.4G253000, Seita.3G367300, Seita.2G309200, Seita.9G090100
	GO:0098771	inorganic ion homeostasis	6	1.6074e-05	0.00222499	Seita.5G455700, Seita.9G384500, Seita.4G253000, Seita.3G367300, Seita.2G309200, Seita.9G090100
	GO:0010039	response to iron ion	4	4.27711e-05	0.00347284	Seita.7G070000, Seita.8G232500, Seita.3G367300, Seita.1G178500
	GO:0050801	monoatomic ion homeostasis	6	6.0898e-05	0.00347284	Seita.5G455700, Seita.9G384500, Seita.4G253000, Seita.3G367300, Seita.2G309200, Seita.9G090100
	GO:0071248	cellular response to metal ion	4	6.27223e-05	0.00347284	Seita.7G070000, Seita.8G232500, Seita.3G367300, Seita.1G178500
	GO:0000041	transition metal ion transport	4	9.89301e-05	0.00456467	Seita.4G253000, Seita.7G070000, Seita.3G367300, Seita.9G090100
	GO:0071241	cellular response to inorganic substance	4	0.000163093	0.00645016	Seita.7G070000, Seita.8G232500, Seita.3G367300, Seita.1G178500
	GO:0030003	intracellular monoatomic cation homeostasis	4	0.000274586	0.00950211	Seita.5G455700, Seita.9G384500, Seita.4G253000, Seita.9G090100
	GO:0006873	intracellular monoatomic ion homeostasis	4	0.000374146	0.0115088	Seita.5G455700, Seita.9G384500, Seita.4G253000, Seita.9G090100
	GO:0071281	cellular response to iron ion	3	0.000478964	0.0132598	Seita.7G070000, Seita.8G232500, Seita.1G178500
	GO:0048878	chemical homeostasis	6	0.000913397	0.0229879	Seita.5G455700, Seita.9G384500, Seita.4G253000, Seita.3G367300, Seita.2G309200, Seita.9G090100
	GO:0030001	metal ion transport	5	0.00113211	0.026118	Seita.1G020100, Seita.4G253000, Seita.7G070000, Seita.3G367300, Seita.9G090100
	GO:2000035	regulation of stem cell division	2	0.00127992	0.0272566	Seita.8G232500, Seita.1G178500
	GO:0055082	intracellular chemical homeostasis	4	0.00149577	0.029578	Seita.5G455700, Seita.9G384500, Seita.4G253000, Seita.9G090100
	GO:0006879	intracellular iron ion homeostasis	2	0.00200951	0.0370878	Seita.5G455700, Seita.9G384500
	GO:0001666	response to hypoxia	3	0.00214933	0.037189	Seita.4G228000, Seita.8G232500, Seita.1G178500
	GO:0042592	homeostatic process	6	0.00259066	0.0387426	Seita.5G455700, Seita.9G384500, Seita.4G253000, Seita.3G367300, Seita.2G309200, Seita.9G090100
	GO:0017145	stem cell division	2	0.00265895	0.0387426	Seita.8G232500, Seita.1G178500
	GO:2000069	regulation of post-embryonic root development	2	0.00265895	0.0387426	Seita.8G232500, Seita.1G178500
	GO:0051861	glycolipid binding	2	0.000506463	0.0165266	Seita.7G105000, Seita.7G105100
	GO:0046915	transition metal ion transmembrane transporter activity	3	0.00057389	0.0165266	Seita.4G253000, Seita.3G367300, Seita.9G090100
	GO:0120013	lipid transfer activity	2	0.000739633	0.0165266	Seita.7G105000, Seita.7G105100
	GO:0140359	ABC-type transporter activity	2	0.00087224	0.0165266	Seita.4G253000, Seita.5G185300
	GO:0046873	metal ion transmembrane transporter activity	4	0.00216739	0.032853	Seita.1G020100, Seita.4G253000, Seita.3G367300, Seita.9G090100
Module 5	GO:0009834	plant-type secondary cell wall biogenesis	18	4.19552e-09	7.45919e-06	Seita.3G217800, Seita.7G181500, Seita.4G253800, Seita.9G443200, Seita.8G031300, Seita.1G309600, Seita.9G227400, Seita.5G242700, Seita.7G264400, Seita.3G046000, Seita.7G264000, Seita.2G209100, Seita.1G080900, Seita.4G255400, Seita.6G086100, Seita.2G443600, Seita.2G080900, Seita.5G319100
	GO:0009699	phenylpropanoid biosynthetic process	18	8.15682e-08	6.66838e-05	Seita.3G394400, Seita.9G447400, Seita.9G545600, Seita.5G386300, Seita.1G065800, Seita.5G053200, Seita.9G355500, Seita.9G527200, Seita.4G227800, Seita.9G344800, Seita.1G230100, Seita.5G377700, Seita.9G214500, Seita.6G181000, Seita.1G240200, Seita.3G194300, Seita.6G055900, Seita.9G545500
	GO:0009698	phenylpropanoid metabolic process	19	1.12521e-07	6.66838e-05	Seita.3G394400, Seita.9G447400, Seita.1G283300, Seita.9G545600, Seita.5G386300, Seita.1G065800, Seita.5G053200, Seita.9G355500, Seita.9G527200, Seita.4G227800, Seita.9G344800, Seita.1G230100, Seita.5G377700, Seita.9G214500, Seita.6G181000, Seita.1G240200, Seita.3G194300, Seita.6G055900, Seita.9G545500
	GO:0045492	xylan biosynthetic process	10	1.61864e-07	7.19444e-05	Seita.3G217800, Seita.9G037100, Seita.4G253800, Seita.9G443200, Seita.7G264400, Seita.3G046000, Seita.7G264000, Seita.1G080900, Seita.4G255400, Seita.2G443600
	GO:0010383	cell wall polysaccharide metabolic process	19	2.82817e-07	0.000100564	Seita.3G217800, Seita.1G213900, Seita.9G037100, Seita.7G181500, Seita.4G253800, Seita.9G443200, Seita.9G260200, Seita.5G053200, Seita.7G264400, Seita.3G046000, Seita.7G264000, Seita.2G209100, Seita.1G080900, Seita.2G193300, Seita.4G255400, Seita.2G443600, Seita.5G316000, Seita.3G463100, Seita.9G501400
	GO:0009832	plant-type cell wall biogenesis	22	4.43888e-07	0.000117958	Seita.3G217800, Seita.7G181500, Seita.2G382900, Seita.4G253800, Seita.9G443200, Seita.8G031300, Seita.9G012600, Seita.1G309600, Seita.9G227400, Seita.5G242700, Seita.7G264400, Seita.3G046000, Seita.7G264000, Seita.2G209100, Seita.1G080900, Seita.9G490100, Seita.4G255400, Seita.6G086100, Seita.2G443600, Seita.3G463100, Seita.2G080900, Seita.5G319100
	GO:0045491	xylan metabolic process	12	4.64427e-07	0.000117958	Seita.3G217800, Seita.9G037100, Seita.7G181500, Seita.4G253800, Seita.9G443200, Seita.7G264400, Seita.3G046000, Seita.7G264000, Seita.1G080900, Seita.4G255400, Seita.2G443600, Seita.9G501400
	GO:0071669	plant-type cell wall organization or biogenesis	29	7.37544e-07	0.00016391	Seita.3G217800, Seita.1G213900, Seita.7G181500, Seita.7G207900, Seita.5G370900, Seita.2G382900, Seita.4G253800, Seita.6G052500, Seita.9G443200, Seita.8G031300, Seita.9G012600, Seita.1G309600, Seita.3G347500, Seita.9G227400, Seita.5G242700, Seita.7G264400, Seita.3G046000, Seita.7G264000, Seita.2G209100, Seita.1G080900, Seita.4G259700, Seita.9G490100, Seita.4G255400, Seita.7G196300, Seita.6G086100,…
	GO:0044036	cell wall macromolecule metabolic process	20	9.49879e-07	0.000187643	Seita.3G217800, Seita.1G213900, Seita.9G037100, Seita.7G181500, Seita.9G337200, Seita.4G253800, Seita.9G443200, Seita.9G260200, Seita.5G053200, Seita.7G264400, Seita.3G046000, Seita.7G264000, Seita.2G209100, Seita.1G080900, Seita.2G193300, Seita.4G255400, Seita.2G443600, Seita.5G316000, Seita.3G463100, Seita.9G501400
	GO:0042546	cell wall biogenesis	23	1.66948e-06	0.000296815	Seita.3G217800, Seita.9G037100, Seita.7G181500, Seita.2G382900, Seita.4G253800, Seita.9G443200, Seita.8G031300, Seita.9G012600, Seita.1G309600, Seita.9G227400, Seita.5G242700, Seita.7G264400, Seita.3G046000, Seita.7G264000, Seita.2G209100, Seita.1G080900, Seita.9G490100, Seita.4G255400, Seita.6G086100, Seita.2G443600, Seita.3G463100, Seita.2G080900, Seita.5G319100
	GO:0044550	secondary metabolite biosynthetic process	27	2.04625e-06	0.000330729	Seita.3G394400, Seita.9G447400, Seita.9G545600, Seita.5G386300, Seita.7G278800, Seita.1G065800, Seita.5G053200, Seita.9G355500, Seita.2G145900, Seita.7G096800, Seita.7G116400, Seita.6G237000, Seita.9G527200, Seita.4G227800, Seita.1G064100, Seita.9G616600, Seita.7G088100, Seita.9G344800, Seita.1G064000, Seita.1G230100, Seita.5G377700, Seita.9G214500, Seita.6G181000, Seita.1G240200, Seita.3G194300,…
	GO:0071554	cell wall organization or biogenesis	38	4.90219e-06	0.000726298	Seita.3G217800, Seita.1G213900, Seita.9G037100, Seita.7G181500, Seita.9G337200, Seita.7G207900, Seita.5G370900, Seita.9G055100, Seita.2G382900, Seita.4G253800, Seita.6G052500, Seita.9G443200, Seita.8G031300, Seita.9G012600, Seita.1G309600, Seita.9G260200, Seita.5G053200, Seita.3G347500, Seita.9G227400, Seita.5G242700, Seita.7G264400, Seita.3G046000, Seita.7G264000, Seita.2G209100, Seita.1G080900,…
	GO:0044038	cell wall macromolecule biosynthetic process	11	8.53953e-06	0.00116788	Seita.3G217800, Seita.9G037100, Seita.4G253800, Seita.9G443200, Seita.7G264400, Seita.3G046000, Seita.7G264000, Seita.1G080900, Seita.4G255400, Seita.2G443600, Seita.3G463100
	GO:0019748	secondary metabolic process	31	9.22825e-06	0.00117192	Seita.3G394400, Seita.9G447400, Seita.1G283300, Seita.9G545600, Seita.5G386300, Seita.7G278800, Seita.1G065800, Seita.5G053200, Seita.9G355500, Seita.2G145900, Seita.7G096800, Seita.7G116400, Seita.6G237000, Seita.9G527200, Seita.4G227800, Seita.1G064100, Seita.9G616600, Seita.9G041800, Seita.7G088100, Seita.9G344800, Seita.1G064000, Seita.1G230100, Seita.5G377700, Seita.9G214500, Seita.6G181000,…
	GO:0010410	hemicellulose metabolic process	13	1.31834e-05	0.00156258	Seita.3G217800, Seita.9G037100, Seita.7G181500, Seita.4G253800, Seita.9G443200, Seita.9G260200, Seita.7G264400, Seita.3G046000, Seita.7G264000, Seita.1G080900, Seita.4G255400, Seita.2G443600, Seita.9G501400
	GO:0010345	suberin biosynthetic process	7	4.10445e-05	0.0045608	Seita.9G447400, Seita.9G545600, Seita.5G386300, Seita.9G527200, Seita.9G344800, Seita.9G214500, Seita.9G545500
	GO:0070592	cell wall polysaccharide biosynthetic process	11	4.46872e-05	0.00467348	Seita.3G217800, Seita.9G037100, Seita.4G253800, Seita.9G443200, Seita.7G264400, Seita.3G046000, Seita.7G264000, Seita.1G080900, Seita.4G255400, Seita.2G443600, Seita.3G463100
	GO:0000271	polysaccharide biosynthetic process	17	0.000139082	0.0137374	Seita.3G217800, Seita.9G037100, Seita.4G253800, Seita.9G443200, Seita.9G227400, Seita.7G264400, Seita.3G046000, Seita.7G264000, Seita.2G209100, Seita.1G080900, Seita.2G258500, Seita.9G518900, Seita.4G255400, Seita.2G443600, Seita.3G463100, Seita.2G080900, Seita.5G319100
	GO:0010413	glucuronoxylan metabolic process	6	0.000162659	0.0144595	Seita.3G217800, Seita.4G253800, Seita.9G443200, Seita.7G264400, Seita.3G046000, Seita.2G443600
	GO:0010417	glucuronoxylan biosynthetic process	6	0.000162659	0.0144595	Seita.3G217800, Seita.4G253800, Seita.9G443200, Seita.7G264400, Seita.3G046000, Seita.2G443600
	GO:0051273	beta-glucan metabolic process	9	0.000395244	0.033462	Seita.1G213900, Seita.9G227400, Seita.2G209100, Seita.2G258500, Seita.9G518900, Seita.2G193300, Seita.3G463100, Seita.2G080900, Seita.5G319100
	GO:0005976	polysaccharide metabolic process	24	0.000443414	0.0358338	Seita.3G217800, Seita.1G213900, Seita.9G037100, Seita.7G181500, Seita.4G253800, Seita.9G443200, Seita.9G260200, Seita.5G053200, Seita.9G227400, Seita.7G264400, Seita.3G046000, Seita.7G264000, Seita.2G209100, Seita.1G080900, Seita.2G258500, Seita.9G518900, Seita.2G193300, Seita.4G255400, Seita.2G443600, Seita.5G316000, Seita.3G463100, Seita.2G080900, Seita.9G501400, Seita.5G319100

## Sheet: S4
Supplementary Table 4 KEGG enrichment analysis of differentially expressed genes in key co-expression modules
Modules	Pathway	P value	Gene count	Gene list
Module 14	Neurotrophin signaling pathway	1.12788e-18	69	Seita.5G203800, Seita.8G157300, Seita.8G093700, Seita.4G230400, Seita.3G023800, Seita.5G023100, Seita.6G023900, Seita.6G130400, Seita.2G340400, Seita.1G107200, Seita.4G263100, Seita.9G483900, Seita.5G292600, Seita.8G046800, Seita.5G560700, Seita.6G093000, Seita.9G331700, Seita.1G037000, Seita.8G157400, Seita.5G337800, Seita.9G382400, Seita.9G253800, Seita.7G062300, Seita.6G208700, Seita.7G098800,…
	Pertussis	4.3491e-18	65	Seita.5G203800, Seita.8G157300, Seita.8G093700, Seita.4G230400, Seita.3G023800, Seita.5G023100, Seita.6G023900, Seita.6G130400, Seita.2G340400, Seita.1G107200, Seita.4G263100, Seita.9G483900, Seita.5G292600, Seita.8G046800, Seita.5G560700, Seita.6G093000, Seita.9G331700, Seita.1G037000, Seita.8G157400, Seita.5G337800, Seita.9G382400, Seita.9G253800, Seita.7G062300, Seita.6G208700, Seita.7G098800,…
	Toll-like receptor signaling pathway	1.33255e-17	62	Seita.5G203800, Seita.8G157300, Seita.8G093700, Seita.4G230400, Seita.3G023800, Seita.5G023100, Seita.6G023900, Seita.6G130400, Seita.2G340400, Seita.4G263100, Seita.9G483900, Seita.5G292600, Seita.8G046800, Seita.5G560700, Seita.6G093000, Seita.9G331700, Seita.1G037000, Seita.8G157400, Seita.5G337800, Seita.9G382400, Seita.9G253800, Seita.7G062300, Seita.6G208700, Seita.7G098800, Seita.6G092500,…
	Leishmaniasis	3.86927e-17	60	Seita.5G203800, Seita.8G157300, Seita.8G093700, Seita.4G230400, Seita.3G023800, Seita.5G023100, Seita.6G023900, Seita.6G130400, Seita.2G340400, Seita.4G263100, Seita.9G483900, Seita.5G292600, Seita.8G046800, Seita.5G560700, Seita.6G093000, Seita.9G331700, Seita.1G037000, Seita.8G157400, Seita.5G337800, Seita.9G382400, Seita.9G253800, Seita.7G062300, Seita.6G208700, Seita.7G098800, Seita.6G092500,…
	Chagas disease	7.02006e-17	62	Seita.5G203800, Seita.8G157300, Seita.8G093700, Seita.4G230400, Seita.3G023800, Seita.5G023100, Seita.6G023900, Seita.3G185800, Seita.6G130400, Seita.2G340400, Seita.4G263100, Seita.9G483900, Seita.5G292600, Seita.8G046800, Seita.5G560700, Seita.6G093000, Seita.9G331700, Seita.1G037000, Seita.8G157400, Seita.5G337800, Seita.9G382400, Seita.9G253800, Seita.7G062300, Seita.6G208700, Seita.7G098800,…
	MAPK signaling pathway	2.49158e-16	64	Seita.5G203800, Seita.8G157300, Seita.8G093700, Seita.4G230400, Seita.3G023800, Seita.5G023100, Seita.6G023900, Seita.6G130400, Seita.2G340400, Seita.4G263100, Seita.9G483900, Seita.5G292600, Seita.8G046800, Seita.5G560700, Seita.6G093000, Seita.9G331700, Seita.1G037000, Seita.8G157400, Seita.5G337800, Seita.9G382400, Seita.9G253800, Seita.7G062300, Seita.6G208700, Seita.7G098800, Seita.6G092500,…
	NF-kappa B signaling pathway	2.68778e-16	60	Seita.5G203800, Seita.8G157300, Seita.8G093700, Seita.4G230400, Seita.3G023800, Seita.5G023100, Seita.6G023900, Seita.6G130400, Seita.2G340400, Seita.4G263100, Seita.9G483900, Seita.5G292600, Seita.8G046800, Seita.5G560700, Seita.6G093000, Seita.9G331700, Seita.1G037000, Seita.8G157400, Seita.5G337800, Seita.9G382400, Seita.9G253800, Seita.7G062300, Seita.6G208700, Seita.7G098800, Seita.6G092500,…
	Toll and Imd signaling pathway	5.96277e-16	60	Seita.5G203800, Seita.8G157300, Seita.8G093700, Seita.4G230400, Seita.3G023800, Seita.5G023100, Seita.6G023900, Seita.6G130400, Seita.2G340400, Seita.4G263100, Seita.9G483900, Seita.5G292600, Seita.8G046800, Seita.5G560700, Seita.6G093000, Seita.9G331700, Seita.1G037000, Seita.8G157400, Seita.5G337800, Seita.9G382400, Seita.9G253800, Seita.7G062300, Seita.6G208700, Seita.7G098800, Seita.6G092500,…
	Toxoplasmosis	8.49414e-16	63	Seita.5G203800, Seita.8G157300, Seita.8G093700, Seita.4G230400, Seita.3G023800, Seita.5G023100, Seita.6G023900, Seita.6G130400, Seita.2G340400, Seita.4G263100, Seita.9G483900, Seita.5G292600, Seita.8G046800, Seita.5G560700, Seita.6G093000, Seita.9G331700, Seita.1G037000, Seita.8G157400, Seita.5G337800, Seita.9G382400, Seita.9G253800, Seita.7G062300, Seita.6G208700, Seita.7G098800, Seita.6G092500,…
	Measles	1.0696e-15	62	Seita.5G203800, Seita.8G157300, Seita.8G093700, Seita.4G230400, Seita.3G023800, Seita.5G023100, Seita.6G023900, Seita.6G130400, Seita.2G340400, Seita.4G263100, Seita.9G483900, Seita.5G292600, Seita.8G046800, Seita.5G560700, Seita.6G093000, Seita.9G331700, Seita.1G037000, Seita.8G157400, Seita.5G337800, Seita.9G382400, Seita.9G253800, Seita.7G062300, Seita.6G208700, Seita.7G098800, Seita.6G092500,…
	Tuberculosis	5.61163e-15	69	Seita.5G203800, Seita.8G157300, Seita.8G093700, Seita.4G230400, Seita.3G023800, Seita.5G023100, Seita.6G023900, Seita.6G130400, Seita.2G340400, Seita.1G107200, Seita.4G263100, Seita.9G483900, Seita.5G292600, Seita.8G046800, Seita.5G340800, Seita.5G560700, Seita.6G093000, Seita.9G331700, Seita.1G037000, Seita.8G157400, Seita.5G337800, Seita.9G382400, Seita.9G253800, Seita.7G062300, Seita.6G208700,…
	Influenza A	1.30128e-08	46	Seita.5G203800, Seita.3G023800, Seita.5G023100, Seita.6G023900, Seita.2G340400, Seita.4G263100, Seita.9G483900, Seita.5G292600, Seita.8G046800, Seita.5G560700, Seita.6G093000, Seita.5G337800, Seita.9G382400, Seita.9G253800, Seita.7G062300, Seita.7G098800, Seita.6G092500, Seita.1G112100, Seita.8G202700, Seita.8G179500, Seita.5G357000, Seita.3G315100, Seita.5G336900, Seita.9G208800, Seita.1G124300,…
	Plant-pathogen interaction	1.32911e-08	42	Seita.5G023100, Seita.8G191300, Seita.4G244000, Seita.7G164900, Seita.7G009200, Seita.1G107200, Seita.5G286600, Seita.8G131900, Seita.2G024600, Seita.5G344600, Seita.5G280500, Seita.2G024800, Seita.7G213200, Seita.6G094900, Seita.8G195700, Seita.7G067100, Seita.8G181000, Seita.6G170500, Seita.5G231500, Seita.4G281500, Seita.8G191800, Seita.3G196600, Seita.5G175100, Seita.3G290500, Seita.9G040200,…
	Diterpenoid biosynthesis	2.36644e-08	15	Seita.4G235600, Seita.9G351400, Seita.7G233600, Seita.3G493700, Seita.6G101900, Seita.9G241000, Seita.2G144400, Seita.2G144900, Seita.8G068800, Seita.6G100500, Seita.6G023100, Seita.8G068000, Seita.8G069000, Seita.4G235500, Seita.2G145800
	NOD-like receptor signaling pathway	5.60869e-08	45	Seita.5G203800, Seita.3G023800, Seita.5G023100, Seita.6G023900, Seita.7G009200, Seita.2G340400, Seita.4G263100, Seita.9G483900, Seita.5G292600, Seita.8G046800, Seita.5G560700, Seita.6G093000, Seita.5G337800, Seita.9G382400, Seita.9G253800, Seita.7G062300, Seita.7G098800, Seita.6G092500, Seita.1G112100, Seita.8G202700, Seita.8G179500, Seita.3G315100, Seita.5G336900, Seita.9G208800, Seita.1G124300,…
	Drug metabolism - cytochrome P450	7.55826e-07	21	Seita.8G040400, Seita.7G306000, Seita.3G038400, Seita.2G175600, Seita.5G452800, Seita.3G038700, Seita.9G511000, Seita.5G279800, Seita.9G121100, Seita.3G038600, Seita.2G298400, Seita.9G347400, Seita.5G171100, Seita.9G345300, Seita.5G168800, Seita.9G193200, Seita.4G232000, Seita.9G517400, Seita.9G346300, Seita.5G452900, Seita.8G008300
	Fluid shear stress and atherosclerosis	3.51324e-06	32	Seita.3G280700, Seita.8G040400, Seita.7G306000, Seita.7G009200, Seita.3G038400, Seita.1G107200, Seita.3G324000, Seita.5G452800, Seita.3G038700, Seita.8G118100, Seita.4G102100, Seita.4G281500, Seita.3G196600, Seita.5G279800, Seita.9G121100, Seita.3G038600, Seita.9G040200, Seita.3G098800, Seita.3G089400, Seita.9G347400, Seita.8G226300, Seita.5G171100, Seita.9G345300, Seita.8G044800, Seita.9G344000,…
	Chemical carcinogenesis - DNA adducts	5.98088e-06	24	Seita.7G152300, Seita.8G040400, Seita.7G306000, Seita.3G038400, Seita.8G132600, Seita.6G003900, Seita.2G175600, Seita.5G452800, Seita.3G038700, Seita.6G004100, Seita.9G511000, Seita.2G284500, Seita.5G279800, Seita.9G121100, Seita.3G038600, Seita.9G347400, Seita.5G171100, Seita.9G345300, Seita.5G168800, Seita.9G193200, Seita.4G232000, Seita.9G346300, Seita.5G452900, Seita.8G008300
	Metabolism of xenobiotics by cytochrome P450	7.35306e-06	24	Seita.7G152300, Seita.8G040400, Seita.7G306000, Seita.3G038400, Seita.8G132600, Seita.6G003900, Seita.2G175600, Seita.5G452800, Seita.3G038700, Seita.6G004100, Seita.9G511000, Seita.2G284500, Seita.5G279800, Seita.9G121100, Seita.3G038600, Seita.9G347400, Seita.5G171100, Seita.9G345300, Seita.5G168800, Seita.9G193200, Seita.4G232000, Seita.9G346300, Seita.5G452900, Seita.8G008300
	Ovarian steroidogenesis	5.69353e-05	19	Seita.9G010600, Seita.9G176800, Seita.9G010800, Seita.9G047500, Seita.8G132600, Seita.6G003900, Seita.2G175600, Seita.6G101900, Seita.6G004100, Seita.1G164900, Seita.9G241000, Seita.2G284500, Seita.8G068800, Seita.6G100500, Seita.6G023100, Seita.9G193200, Seita.8G068000, Seita.8G069000, Seita.2G145800
	Hepatocellular carcinoma	0.000217252	18	Seita.8G040400, Seita.7G306000, Seita.3G038400, Seita.5G452800, Seita.3G038700, Seita.5G570900, Seita.5G279800, Seita.9G121100, Seita.3G038600, Seita.9G347400, Seita.5G171100, Seita.9G345300, Seita.5G168800, Seita.5G452200, Seita.4G232000, Seita.9G346300, Seita.5G452900, Seita.8G008300
	Pathways in cancer	0.000279882	26	Seita.8G040400, Seita.7G306000, Seita.7G009200, Seita.3G038400, Seita.1G107200, Seita.5G452800, Seita.3G038700, Seita.4G102100, Seita.4G281500, Seita.3G196600, Seita.3G236100, Seita.5G279800, Seita.9G121100, Seita.3G038600, Seita.9G040200, Seita.9G347400, Seita.5G171100, Seita.9G345300, Seita.5G168800, Seita.4G232000, Seita.2G550700, Seita.1G397100, Seita.9G346300, Seita.8G176000, Seita.5G452900,…
	Platinum drug resistance	0.000313016	18	Seita.8G040400, Seita.7G306000, Seita.3G038400, Seita.5G452800, Seita.3G038700, Seita.5G279800, Seita.9G121100, Seita.3G038600, Seita.9G347400, Seita.5G171100, Seita.9G345300, Seita.9G446600, Seita.5G168800, Seita.4G232000, Seita.9G346300, Seita.7G040200, Seita.5G452900, Seita.8G008300
	Glutathione metabolism	0.000432749	19	Seita.8G040400, Seita.7G306000, Seita.3G038400, Seita.1G221400, Seita.5G452800, Seita.3G038700, Seita.5G279800, Seita.9G121100, Seita.3G038600, Seita.9G347400, Seita.5G171100, Seita.1G166500, Seita.9G345300, Seita.5G168800, Seita.3G268800, Seita.4G232000, Seita.9G346300, Seita.5G452900, Seita.8G008300
	Drug metabolism - other enzymes	0.0004474	17	Seita.8G040400, Seita.7G306000, Seita.3G038400, Seita.5G452800, Seita.3G038700, Seita.1G312400, Seita.5G279800, Seita.9G121100, Seita.3G038600, Seita.9G347400, Seita.5G171100, Seita.9G345300, Seita.5G168800, Seita.4G232000, Seita.9G346300, Seita.5G452900, Seita.8G008300
	Inflammatory mediator regulation of TRP channels	0.000866371	11	Seita.1G107200, Seita.2G175600, Seita.9G241000, Seita.3G196600, Seita.8G068800, Seita.9G040200, Seita.9G193200, Seita.8G068000, Seita.8G069000, Seita.2G550700, Seita.8G176000
	Styrene degradation	0.000992104	5	Seita.3G096900, Seita.2G313400, Seita.2G313200, Seita.1G245800, Seita.1G049000
	Cortisol synthesis and secretion	0.00131102	14	Seita.9G010600, Seita.9G176800, Seita.9G010800, Seita.9G047500, Seita.8G132600, Seita.6G003900, Seita.2G175600, Seita.6G101900, Seita.6G004100, Seita.1G164900, Seita.6G100500, Seita.6G023100, Seita.9G193200, Seita.2G145800
	Prolactin signaling pathway	0.00260407	14	Seita.9G010600, Seita.9G176800, Seita.9G010800, Seita.9G047500, Seita.8G132600, Seita.6G003900, Seita.2G175600, Seita.6G101900, Seita.6G004100, Seita.1G164900, Seita.6G100500, Seita.6G023100, Seita.9G193200, Seita.2G145800
	Steroid hormone biosynthesis	0.00271771	16	Seita.9G010600, Seita.9G176800, Seita.9G010800, Seita.9G047500, Seita.8G132600, Seita.6G003900, Seita.2G175600, Seita.6G101900, Seita.6G004100, Seita.1G164900, Seita.7G142600, Seita.2G284500, Seita.6G100500, Seita.6G023100, Seita.9G193200, Seita.2G145800
	Cushing syndrome	0.00359534	16	Seita.9G010600, Seita.9G176800, Seita.9G010800, Seita.9G047500, Seita.8G132600, Seita.4G105400, Seita.6G003900, Seita.2G175600, Seita.6G101900, Seita.6G004100, Seita.1G164900, Seita.4G105600, Seita.6G100500, Seita.6G023100, Seita.9G193200, Seita.2G145800
	Sesquiterpenoid and triterpenoid biosynthesis	0.00492731	8	Seita.6G048400, Seita.9G482100, Seita.7G233600, Seita.8G192000, Seita.9G515100, Seita.2G144400, Seita.9G515200, Seita.7G146000
	Arachidonic acid metabolism	0.00776736	8	Seita.7G152300, Seita.9G383800, Seita.2G175600, Seita.9G241000, Seita.8G068800, Seita.9G193200, Seita.8G068000, Seita.8G069000
	GnRH signaling pathway	0.00776736	8	Seita.1G107200, Seita.3G196600, Seita.9G040200, Seita.9G080300, Seita.9G347700, Seita.9G344000, Seita.2G550700, Seita.8G176000
	Phototransduction	0.013366	5	Seita.1G107200, Seita.3G196600, Seita.9G040200, Seita.2G550700, Seita.8G176000
	Longevity regulating pathway - worm	0.0138442	12	Seita.6G243900, Seita.3G168900, Seita.1G117500, Seita.2G175600, Seita.1G245300, Seita.9G241000, Seita.8G068800, Seita.9G193200, Seita.8G068000, Seita.8G069000, Seita.9G389300, Seita.9G231400
	MAPK signaling pathway - plant	0.0157237	23	Seita.1G107200, Seita.1G117500, Seita.8G131900, Seita.2G024600, Seita.9G551200, Seita.7G267600, Seita.2G024800, Seita.9G444100, Seita.6G170500, Seita.3G196600, Seita.5G175100, Seita.9G040200, Seita.3G250400, Seita.9G339100, Seita.1G095300, Seita.9G551100, Seita.9G124900, Seita.5G284600, Seita.9G344000, Seita.2G138400, Seita.2G024900, Seita.2G550700, Seita.8G176000
	Aminobenzoate degradation	0.0167028	3	Seita.2G313400, Seita.2G313200, Seita.1G245800
	Linoleic acid metabolism	0.0170058	7	Seita.6G205300, Seita.2G175600, Seita.9G241000, Seita.8G068800, Seita.9G193200, Seita.8G068000, Seita.8G069000
	Calcium signaling pathway	0.0175729	9	Seita.1G107200, Seita.5G340800, Seita.7G332800, Seita.3G196600, Seita.8G002100, Seita.9G040200, Seita.3G164400, Seita.2G550700, Seita.8G176000
	Rap1 signaling pathway	0.0180294	6	Seita.1G107200, Seita.4G102100, Seita.3G196600, Seita.9G040200, Seita.2G550700, Seita.8G176000
	Terpenoid backbone biosynthesis	0.0189885	9	Seita.5G387700, Seita.7G233600, Seita.1G223900, Seita.9G515100, Seita.2G144400, Seita.9G515200, Seita.8G019900, Seita.2G068200, Seita.2G354500
	Estrogen signaling pathway	0.0204851	9	Seita.7G009200, Seita.1G107200, Seita.4G281500, Seita.3G196600, Seita.9G040200, Seita.9G451500, Seita.2G550700, Seita.5G260500, Seita.8G176000
	Cyanoamino acid metabolism	0.0224239	11	Seita.9G010600, Seita.3G270000, Seita.9G010800, Seita.9G047500, Seita.7G164500, Seita.9G125300, Seita.1G164900, Seita.3G296200, Seita.2G270500, Seita.1G245800, Seita.5G414600
	Gastric acid secretion	0.0261378	5	Seita.1G107200, Seita.3G196600, Seita.9G040200, Seita.2G550700, Seita.8G176000
	Olfactory transduction	0.0293841	5	Seita.1G107200, Seita.3G196600, Seita.9G040200, Seita.2G550700, Seita.8G176000
	MAPK signaling pathway - yeast	0.0318918	7	Seita.7G248200, Seita.1G117500, Seita.5G467900, Seita.3G211600, Seita.9G556000, Seita.9G080300, Seita.9G344000
	Circadian entrainment	0.0366112	5	Seita.1G107200, Seita.3G196600, Seita.9G040200, Seita.2G550700, Seita.8G176000
	Phototransduction - fly	0.0366112	5	Seita.1G107200, Seita.3G196600, Seita.9G040200, Seita.2G550700, Seita.8G176000
	AGE-RAGE signaling pathway in diabetic complications	0.0395066	3	Seita.7G332800, Seita.4G102100, Seita.8G002100
	Apoptosis	0.039528	8	Seita.3G280700, Seita.9G487900, Seita.3G324000, Seita.8G118100, Seita.8G226300, Seita.8G044800, Seita.5G260500, Seita.8G077600
	Brassinosteroid biosynthesis	0.0448406	5	Seita.6G057600, Seita.1G042800, Seita.2G219700, Seita.9G173500, Seita.2G219600
	Amyotrophic lateral sclerosis	0.0448406	5	Seita.1G117500, Seita.7G206200, Seita.4G102100, Seita.2G422500, Seita.9G403600
	Glycerophospholipid metabolism	0.0452206	13	Seita.8G220400, Seita.9G173100, Seita.4G215300, Seita.6G202800, Seita.3G214700, Seita.2G271000, Seita.8G234000, Seita.5G467900, Seita.5G299700, Seita.3G032200, Seita.9G556000, Seita.9G380100, Seita.9G347700
	Monobactam biosynthesis	0.0468067	3	Seita.7G207200, Seita.9G010200, Seita.9G096900
Module 17	beta-Alanine metabolism	0.00443949	5	Seita.8G174100, Seita.9G507600, Seita.1G216100, Seita.8G174200, Seita.3G020600
	Propanoate metabolism	0.00485262	4	Seita.8G174100, Seita.2G046000, Seita.8G174200, Seita.5G308600
	Fatty acid metabolism	0.00784317	7	Seita.8G028000, Seita.7G357400, Seita.2G039800, Seita.7G067400, Seita.2G046000, Seita.9G276700, Seita.5G308600
	Plant-pathogen interaction	0.00902993	14	Seita.8G266400, Seita.6G023500, Seita.1G468800, Seita.8G064700, Seita.8G088900, Seita.8G199600, Seita.8G089200, Seita.8G192200, Seita.8G088200, Seita.5G208500, Seita.5G281500, Seita.8G064200, Seita.8G050400, Seita.8G183400
	Valine, leucine and isoleucine degradation	0.00961465	5	Seita.8G174100, Seita.6G234800, Seita.2G046000, Seita.8G174200, Seita.5G308600
	Fatty acid biosynthesis	0.0102928	5	Seita.8G028000, Seita.7G357400, Seita.7G067400, Seita.2G046000, Seita.9G276700
	Glutamatergic synapse	0.0138413	4	Seita.4G321800, Seita.3G102100, Seita.3G254300, Seita.8G246300
Module 18	Plant-pathogen interaction	0.00128688	6	Seita.3G128600, Seita.1G334100, Seita.9G549100, Seita.9G454900, Seita.8G141900, Seita.6G023600
	NOD-like receptor signaling pathway	0.00282857	6	Seita.9G369200, Seita.3G099600, Seita.7G240400, Seita.7G157500, Seita.2G201600, Seita.2G002700
	Toxoplasmosis	0.00432233	6	Seita.9G369200, Seita.3G128600, Seita.7G240400, Seita.7G157500, Seita.2G201600, Seita.2G002700
	Leishmaniasis	0.0107768	5	Seita.9G369200, Seita.7G240400, Seita.7G157500, Seita.2G201600, Seita.2G002700
	Toll-like receptor signaling pathway	0.0125006	5	Seita.9G369200, Seita.7G240400, Seita.7G157500, Seita.2G201600, Seita.2G002700
	NF-kappa B signaling pathway	0.0126406	5	Seita.9G369200, Seita.7G240400, Seita.7G157500, Seita.2G201600, Seita.2G002700
	Influenza A	0.013067	5	Seita.9G369200, Seita.7G240400, Seita.7G157500, Seita.2G201600, Seita.2G002700
	Toll and Imd signaling pathway	0.0135031	5	Seita.9G369200, Seita.7G240400, Seita.7G157500, Seita.2G201600, Seita.2G002700
	Chagas disease	0.0142519	5	Seita.9G369200, Seita.7G240400, Seita.7G157500, Seita.2G201600, Seita.2G002700
	Pertussis	0.0159978	5	Seita.9G369200, Seita.7G240400, Seita.7G157500, Seita.2G201600, Seita.2G002700
	Measles	0.0177057	5	Seita.9G369200, Seita.7G240400, Seita.7G157500, Seita.2G201600, Seita.2G002700
	MAPK signaling pathway	0.0195319	5	Seita.9G369200, Seita.7G240400, Seita.7G157500, Seita.2G201600, Seita.2G002700
	Neurotrophin signaling pathway	0.0218842	5	Seita.9G369200, Seita.7G240400, Seita.7G157500, Seita.2G201600, Seita.2G002700
	Circadian rhythm - plant	0.0282289	2	Seita.5G122900, Seita.9G259300
	Legionellosis	0.0347471	2	Seita.5G318300, Seita.9G484800
	Tuberculosis	0.0396317	5	Seita.9G369200, Seita.7G240400, Seita.7G157500, Seita.2G201600, Seita.2G002700
Module 3	Mineral absorption	0.00077311	2	Seita.9G497200, Seita.3G367300
	Ferroptosis	0.00255837	2	Seita.9G497200, Seita.3G367300
	Vitamin digestion and absorption	0.0263872	1	Seita.5G185300
	Lysosome	0.0289204	2	Seita.9G497200, Seita.3G367300
Module 5	Phenylpropanoid biosynthesis	0.000518455	27	Seita.1G283300, Seita.2G248300, Seita.7G164400, Seita.3G004900, Seita.5G210200, Seita.2G270400, Seita.4G122600, Seita.1G065800, Seita.6G118900, Seita.5G053200, Seita.3G347500, Seita.9G355500, Seita.5G101100, Seita.8G015200, Seita.4G227800, Seita.4G047600, Seita.9G298500, Seita.1G230100, Seita.6G197500, Seita.4G259700, Seita.3G052400, Seita.9G298400, Seita.2G559000, Seita.5G155100, Seita.6G181000,…
	Flavonoid biosynthesis	0.00199025	10	Seita.2G248300, Seita.9G034700, Seita.9G393400, Seita.7G301600, Seita.5G101100, Seita.4G047600, Seita.9G616600, Seita.1G230100, Seita.6G197500, Seita.3G194300
	Limonene degradation	0.00770169	3	Seita.5G210200, Seita.7G184100, Seita.4G227800
	Fatty acid elongation	0.00773887	7	Seita.8G168900, Seita.9G126700, Seita.9G470700, Seita.8G114900, Seita.9G487500, Seita.4G116400, Seita.2G184500
	Insect hormone biosynthesis	0.00997543	3	Seita.5G210200, Seita.7G184100, Seita.4G227800
	Fat digestion and absorption	0.00997543	3	Seita.9G122800, Seita.9G454300, Seita.8G146700
	Ether lipid metabolism	0.0122672	5	Seita.9G122800, Seita.9G454300, Seita.9G378300, Seita.8G170900, Seita.8G146700
	Phenylalanine metabolism	0.0143648	8	Seita.1G283300, Seita.2G248300, Seita.1G065800, Seita.6G197500, Seita.6G181000, Seita.9G078700, Seita.1G240200, Seita.2G313300
	Caprolactam degradation	0.0155777	3	Seita.1G106500, Seita.5G380700, Seita.1G400500

## Sheet: S5
Supplementary Table 5 Protein sequences of key genes within Module 3 co-expression network
Gene ID	Sequence
Seita.1G178500	MMGTPASPLPAVCPCPPAASPGPAAAQGGPPPLPFRHAPPRNPTRAARAAACPALRSTRQPLLDATPQSPRGTPPVLPPSIRKSASAAPHMRATRKKASKKHRQRPHTTSDRQIDDRPAPRAPREVVMKDAKWPHAAAGDRRPAFAPRAAGASYALLASSPPASVGNNDGCSPHCPPAPASDDDGGPASLDAAVASVRPPFQQQQPAQQRNNGGPQLGVADWLLLQRQSSGSSVGGDDGEGSSTASTLANAAAEYRDRGDADRPPPSSSSKSWAQQAEEAYHLQLALALRLCSEASSAADPNFLDSSSSTAAADHHLQHIASPQSLSHRFWVNGSLSYSDKVPDGFYLIQGMDPFIWTLCNDVHDGGRVPSIESLKAVNPTESAIEAVIVDKVADYELR…
Seita.9G090100	MTFRAWTLGLASCVVLIFLNTFFTYRTQPLTISGILAQILVLPAGRFMAAVLPDREVRLLGGRLGSFNLNPGPFNVKEHVIITIFANCGVSYGGGDAYSIGAITVMKAYYKQTLSFVLALLIVLTTQILGYGWAGMLRRYLVDPAEMWWPSNLAQVSLFRALHEKEDGEKSRGPSRMRFFLIVFFASFAYYALPGYLLPILTFFSWACWVWPHSITAQQVGSGYHGLGIGAFTLDWAGISAYHGSPLVAPWASIANTAVGFVMFIYIIVPLCYWQFNTFDARRFPIFSNQLFTAAGQKYDTTKVLTKDFDLNVAAYDSYGKLYLSPLFAISIGSGFLRFTSTIVHVLLFHGSDMWKQSRSAMNAVKLDVHAKLMQRYKQVPQWWFLVLLLGSVVVSLLM…
Seita.9G384500	MVPSERGSVATAVSTAAADKLLHGPIAGKKCKKAAPRKVHKAEREKLKRDHLNDLFVELGNMLEADRQNNGKACILTDTTRILRDLLLQVESLRKEHSNLQNESHYVAIERNELQDENGVLRKEISELQDELRMRTSSNPADWGHGNAGLNPPVPHPASAVFSSQQAMQPPTIASTVFPLQPPLAPSAVIEQSYATPPSLELKLFPGAESVEVHERSEDQEAPNHVARPQARYPPQSASWPVTLFSGLPRMEDEQCSSSTTSSSKETSTGRD
Seita.4G253000	MQFLTASASVSSPAPPSAHLLRLSRPPPFPHLRRRCSPPKPLALTRRPPLLLASRQSPLFAPRAHGGHGHSHHHHGHDHHHHHHGHDHHHHGHGHHGVDTHGGGGGAAVMRVARAIGWADVASALRENLQLCCISLGLLLIAAVCPHVALLSSVGRLQATLIAVAFPLVGVSAALDALVNIADGRINIHVLMALAAFASIFMGNALEGGLLLAMFNLAHIAEEYFTSKSMFDVRELKENHPEFALLLETSGEESVQFSNLSYTRVPVHDLEVGSHILVRAGEAVPVDGEVYQGSSTVTIEHLTGETKPLERTVGDAIPGGARNLEGMMIVKVTKSWEDSTLNRIVQLTEEGQLNKPKLQRWLDEFGEYYSRVVVALSLAVALLGPLLFKWPFFGNSVCR…
Seita.9G272800	MWPPDPLLKLAALDISIRDSWSDEELVRFLAERKAEDPLPQDVLAGLDFSLVDPRDFTVDMWYLNWSDDQQPYDSAENGIRKAKNGYWKPVESSRIPTSTGILGMKIILEFYEGQASCGKRTGWMMHEYQVEQNDEANLPQDYKSLCKVFFQGDNWDSAESQPNSLNVDAPNDNLESYLQYLAKLEEPKDVLQFDKVTPDANEQDVSSKRQFEQKPLGAVDYIDVIATGDYLELNDLLSSEASASTSENSSKRSMISEEYFDSDALLGEILKGSNTTDGQNQDHKFSIAAPTKSANVVLGPSKQGLVQIHDNNVMVPGTSQKKPPPEGDRGQHSSQGFQHQSPGSSCFPSSHVKRSRSNSSSSSQSSIKSQKERSTSKFGKIGKKYCCFGSF
Seita.5G455700	MDHQLFDDPFASSISSLEADIFSAGGQLPSPPWPDLDLDDDDIHDLSAPAANATSSGGYGSGGGSGSHRKLSHNAYERDRRKQLNELYSSLRSLLPDADHTKKLSIPTTVSRVLKYIPELQKQVDNLERRKKELTNANCKPGVLNASEIITPIVSATCLNDTEIMVQVSLQSNMAATTLPLSKCIKVLENEGLHLISSSTYSTLDNKTFYSLHLQRSQRTMKEECPGFCDELERIVRKKAGA

## Sheet: S6
Supplementary Table 6 Protein sequences of key genes within Module 14 co-expression network
Gene ID	Sequence
Seita.6G012200	MMLVKHGGVRVVSRRTVRPFTPPPMVNGNSCHPAKEEVEVIHLTPWDLRLISIDYIQKGILLPKPPVSGDVLVNALESSFSRALERFYPFAGRLASEERGDGTMSVFLRCTSEGAEFVHAVAPEVAVADIVSSLYTPPAVWAFYSNSFDQVLGADAAIKSLPLVSVQVTELADGVFIGMTLNHSAGDGTAFWHFLNTWSEIHRRAGGGVGVSDDDLRDLSTPPPVLQRWFVETCPVPIPMPFSKLEHIVKKFERTAVQECFFTFSAASVKKLKAQANAEIAGTDTAAATISSLQAVLAHLWRAVCRARRLPREQVTFYSVVVGCRGRVNGIPPGYVGNAMVFGKAVATAGEIDDKGLGWTAWLLNRAVASFDEASMRESLESWVRDPDFTYMGNLSSAG…
Seita.4G126800	MAMASAASRTLGKPLLVLVFLATLLLVLVSAVECYDGRHAVTHPAMARRSRLGMGTRHVHHRRTATPHRYVLAEKSNATGSGAKNRSSPATSNATSPTQAPARPAVPSKHHRSHKHRVRNWIIGFVVGSLAGVISGLVLSVLFRLTLNCIRGRYRSRSGVTIFTPKLIRRAEHLAFLEKEDGLASLAVIGRGGCGEVYKAQLPVEREGVEPRFIAIKKIKKQNSDTPNNLSDEESRQLDKWSRQIQSEIRTVGHIRHRNLLPLAAHVPRPDCHYLVYEYMKNGSLHHALKADGSGSGVAGLSWPARLRVAVGVAAGLEYLHVSHVPQIIHRDLKPANILLDDDLEPRIADFGLAKAMPDAQTHVTSSHVAGTLGYIAPEYHQTFKFTAKCDVYSFGVIL…
Seita.6G011900	MMLVKHGGVRVVSRRTVRPFTPPPMVNGNSCHPAKEEVEVIHLTPWDLRLISIDYIQKGILLPKPPVSGDVLVNALESSFSRALERFYPFAGRLASEERGDGTMSVFLRCTSEGAEFVHAVAPEVAVADIVSSLYTPPAVWAFYSNSFDQVLGADAAIKSLPLVSVQVTELADGTAFWHFLNTWSEIHRRAGGGVGVSDDDLRDLSTPPPVLQRWFVETCPVPIPMPFSKLEHIVKKFERTAVQECFFTFSAASVKKLKAQANAEIAGTDTAAATISSLQAVLAHLWRAVCRARRLPREQVTFYSVVVGCRGRVNGIPPGYVGNAMVFGKAVATAGEIDDKGLGWTAWLLNRAVASFDEASMRESLESWVRNPDFTYMGNLSSAGTALVTGSSPRFDVF…
Seita.5G412600	MLCPPTPPMVMISVLHQCFLNVDEEGTVAAAAAELTTPSSSSSQRMSMAWCSSSSEAPLPASSPAMGRPRHGGGGLSGRLLVLSSLLLLASGEVFFEERFEDGWESRWVESDWKRSEGKAGRFKHTAGRYSGDPDDKGIQTTMDARHFAISAKFPKFSNKNRTLVVQYSIKFEQDIECGGGYIKLMSGYVNQKKFSGDTPYSLMFGPDICGTQTKKLHLILSYQGQNYPIKKDLECETDKLTHVYTFILRPDASYSLLVDNRERESGSMYTDWDILPPRKIKDVHAKRPKDWDDREYIEDPDEVKPEGYDSIPKQIPDPKDKKPDTWDDDDDGIWKPRMISNPAYKGPWKRKRIKNPNYKGKWKTPWIDNPEFEDDPDLYVLKPLNYVGIEVWQVKAGS…
Seita.4G126700	MAPAASTPVKSVLVLVSLATLLLVLVSAVEGYNGRHAAAHSAVARRSRLGITRHVHHRRTATPHRYVLAEKSNRTDGGAKNRSAPATSNATSQTPAPPAAPSKHHRSHKHRVRNWIIGFVVGSLAGVISGLVLSVLFRLTLNCIRGRYRSRSGVTIFTPKLIRRAEHLAFLEKEDGLASLAVIGRGGCGEVYKAQLPVEREGVEPRFIAIKKIKKQNSDTPNNLSDEESRQLDKWSRQIQSEIRTVGHIRHRNLLPLAAHVPRPDCHYLVYEYMKNGSLHHALKADAAGDGSSSGAVGLSWPARLRVAVGVAEGLEYLHVSHRPQIIHRDLKPANILLDDDLEPRIADFGLAKAMPEQHTHVTASNLAGTWGYIAPEYHQTLKFTAKCDVYSFGVILAV…
Seita.9G517400	MAAAAAVTQEARRTTRQAVPASSRVAIIGGGISGLAAAKQLAAHDPVVFEATASVGGVWKHCAYRSTRLQTPRPDYEFSDYPWRNREDPTFPTHAEIVEYLEGYADAFGLWRYIALGAKVVDVKFLGGRAAGFTELWSGTGEPLQGKPMWEIGVATAGSDDVRYYQFEFVVMCAGKYGDVPRMPVFPPGRGPEVFRGQVMHSLDYCKLTEEETVELMRGKKVVVVGYKKSAIDLALECAEANQGEGGEACTMLVRTLHWVVPSYSIWGLPFFLFYSTRLSQFLYERPGQGILRSMLCRLMAPLRAGVSKFIESYLAWKLPLDKYGLRPNHPFVEDYASCQMAILPDGFFDMADRDMIRFKRAPGGWCFSRDGVLLDDGTEVKADLVFLATGFEGKDKLR…
Seita.2G179700	MASVVDGNGGGGGGGRVVMELSHIKDLVRQLEGHLGGGSQLQAQEVCRSLASQISSLTERSITLITSYYCLDAGRKRSAAASLLSDVSDAPFKTTKKRKTTEKVKNQVRVSSAAGGDIPADDGHSWRKYGQKEILGAKYPRSYYRCTHRHSQGCAATKQVQRADEDPTLFDVIYLGAHTCVQSGAVAAAGEAATATQQPPEHNPNAHSLLQSLSSSLTVKTEGLAAAPEPPQGWVATTPFCLSSTPASGCLQAPAELSPFSAPSTTSENWGVSPATSDSNQHAAVSLPPFEVVAGDVEFEFGEVVSALVGIPDDDFDISSFFA
Seita.5G249900	MEGIMSEEKCALVSELVRVLEMVRQLEEHMAGQQQQGGVGGAAAGGDLRCRALVCTMRDSIDRAVHMAMSSCADGRGGQPESPPSGGDGSPRSAGSDQGGDFRGRGNAAGQCKKRKTLPKRSTQVRVSAVHVTPLDDGLSWRKYGQKDILGAKYPRAYFRCTHRHTQSCHASKQVQRTDGDPLLFDVMYHGSHTCAQAQGAGAHPSGNQGARPAAASGEHSQARAQPTAAAEQTASPSPGLEAAGPVLPFSLPSNVPARGADDAGGVGVRVTASPFVSPATPESLVRDAPHHDVELASTSNSPMGMAEMDFMFPLDATDFLENPASYF
Seita.2G206100	MDRDGECSSPTGSAAALLPLFGPSSPAAESLEEKLRRVSEENRRLAGALDAILADRPHPRALATSPTPSCHGNAAPAEVAGGGVTAEPRPKVRTVCARAEPSDADANHLKDGYQWRKYGQKVTRDNPYPRAYFRCAYAPSCPVKKKVQRSAEDKSMLVATYEGEHNHEQRAQSEYVTDASTTQQQQQEAGSQLPCSISINSLGRTITLGLMDQRPGSNAEAVAAEVITPEFRKVLADEIVELLKNDSEFMESLTSAVAARVMERIPGHIF
Seita.3G287100	MAAAAAPYEQVMQDMRKGRELAARLQGLLRDSPEAGRLVDQILNAMSRTIETAKAAAAAEEGSEGQSEVTCAGSAGGGGKRKAAGGGDKRSTCRRRAQNSSTVTVTIKDIEDGHAWRKYGQKEIQNSKHPKAYFRCTHKYDQQCAAQRQVQRCDDDPDAFRVTYIGVHTCRDPASVAPVVLHSAGIADELHAGSHLISFAPNASATTSGNTSQQTDQKDAALLAGLRPLKLEAVGGSGEQEEVLSSLTPAGSSAVAEAMRNAAATPGPDQGDVTSGLQHCYGDGFADMAPFNYDDDGTFDLDDLVVFGFDQGQADY
Seita.2G034500	MEEGWKEVAAGAGRRWRRRSGGKGGDSGDESDGSSGGGGVELSLRLRTGDSTSVPPPAPMAVAEEERHQAAAAAEAEGRRNMTIFYNGRVCAVDVTEVQARAIISMANEEMIMAAAADHHRQQHRHLQDSGSSSSAHVRPAEVAPAAGPSSSRQGFAAVAAAPVIDQQVVSGLSMKRSLQLFLQKRKARAGGAVAPPYAGGRHAQAIMRH
Seita.9G551000	MASMEVEQDLPGFRFHPTEEELLDFYLAHMVHGKKLHFDIIGTLNIYRHDPWDLPAMAKIGEREWYFFVPRDRKAGSGGRPNRTTERGFWKATGSDRAIRSSENAKRVIGLKKTLVFYQGRAPRGTKTDWVMNEYRLPDYGTGRGAPPPPQEDMVLCKIYRKATPLKELEQRASAMEEMQRRSDAAHYTARASLTQASASAGDDYLSSDDSFLFPSASSSPPSGDSYSAHKEAKQEAAEATVTVASTSLMQAANMAVMQPPAVRHGDLPTLQVPTNHGALDWMQDLSQLRSPWQDQFFLSPLANLLS
Seita.6G154200	MGRQPCCDKVGLKKGPWTAEEDQKLVSFILGNGQCCWRAVPKLAGLLRCGKSCRLRWTNYLRPDLKRGLLSDAEEKLVIDLHAQLGNRWSKIASQLPGRTDNEIKNHWNTHIKKKLKKMGIDPLTHKPLSPPQEHQQSPPPAGGSSEAQPPSPPPERNPPEEKAATGSSSEHGDDELILRKSPGFCTDEVPMMHPDEIMVPLGDQPPPPLPALTCAPTAAAAVSTPTTSYSTSGSSSCLTRDVESPFAFMDMGLPEFVFQTTGLEDDMVDDARWHDLLLPPSPAYEDPFDSYQFQRNGALFSSY

## Sheet: S7
Supplementary Table 7 Protein sequences of key genes within Module 5 co-expression network
Gene ID	Sequence
Seita.5G465100	MSSLQLLQLTERGRNLLSSRRRTLAVVSGALLAGGTLAYTQSGRWNKQQKENACSDGNAHTGTKDRNGQNGIDGKLVKPRKKKSGLKSLHFLAAILLKKIGPNGSNYLLGLIITAVLRTAVGHRLAKVQGYLFRAAFLRRVPTFTHLIIENLLLCFLQSTIYQTSKYLTGSLGLRFKKILTDLVHADYFENMVYYKISHVDHRISNPEQRIASDIPKFCSELSDLVQDDLAAIAEALIYIWRLCSYASPKYVLWILAYVIGAGGTIRKFSPAFGKLKSMEQQLEGEYRQVHSRLRTHAESVAFYGGENREASHIMQRFGALVKHLNVVLHENWWFGMIQDFLLKYLGATVGVILIIEPFFAGNLRPESSTLGRAEMLSNLRYHTSVIISLFQSLGTLSI…
Seita.1G368200	MAPSPAAAAGPTFEDLERDLQAVLMDQNHMSSPDDLSIFRSGSAPPTVEGSRTAIGALFSGPPLHVNTLGGGSSSGVGVDMLTEEEIRSHPAYLSYYYSNEHLNPRLPPPMVSKEDWRAAQRFQAVSGGIGDRRRRPSEVGGGNSLFSMQPGAHESGGEKVLLNDRMGRGERNGLARQQSSEWLGRGTDGLIGLSDVNGLGSRRKSFADALQENITRPATPGHLSRSNSRNALESPNPIRSSDSPKPHLQNRSESMNGLRSGSTSPSLVRVQSLGSSMSHTFASAVGSSVSRSTTPDPQLIRRTPSPCLPPVGVRMGSSDKKVEATAVASLNHDGADIAATLSSLSLSGNKMSNMETEVQNHVYHNFGDQTDMLFNVPKEHRQFSQQSLTQNTDEDSLN…
Seita.8G202100	MGRGRGVSYGGGQSSLNYLFGGGDEAPAARAKPAAAADEQRVTATAADEQRVTAAAAAAGHDDEKLKGIPAGVRGSQTNNYFRAQGQNCGNFLTDRPSTKVHAAPGGGSSLDYLFGGGAGK
Seita.6G164500	MGSTSSMLTQYDIEEVQDHCNHAFSQPEIVSLYHRFCQLDRNGGGFVSADEFMSVPEFAVNPLSQRLLRMLDGLNFKEFVAFLSAFSPRTSLQQKMEFIFRVYDTDCNGKVAFDDMLSILRDLTGSFMTEQQRQKVLTHVLEEAGYTKDSHFTLPDFMKILGNSELKMEVEVPID
Seita.9G434900	MMEEEGHHGVVLACSICGFLFAVLSALSFWVLWAVNWRPWRLYSWIYARKWPTYVQGPQLSTLCSFLTLFAWLVVISPIAVLLVWGSILIALLERNIIGLAVIMAGVALLLSFYSIMLWWRTQWQSSKAVAYLLLLAVGLLCAYEFCAVYVTAGASASELNSPSGFFFGVSAISLAINMLFICKILFNVSGFDVDEYVRRSYKFAYSDCVEVAPVSCSPDPPDPSELYMTKSSRVKHLGLLYICSLLVLVLYSILYGLTSKEARWLGALTSVAVVILDWNLGLCSFRFELLKSRMIVLFVAGTSRAFLISFGVHYWYLGHCISYAFVASVLLSAAVSCWLSISNPSVARIDALRSTVIKLREGFRRKGQNSSSNSSEGCGSSVKRSSGSVEAGQNGNAT…
Seita.3G034100	MALALATTPLAHLALAPPPISASQSSLLLLPRRPSPAPVSISLRSRLVAAVATKEPELGDGGSEGGDGAGGSGGGGGGGDGDPREGGPEGEGEGEEEKMGQGLSMSQKLTLAYAALVGAGGVMGYMKSGSQKSLAAGGISALILYFVHTQLPVRPVFASSIGLGISAALLSVMGSRFKKSGKIFPAGVVSLVSLVMVGGYFHGILRSSHA
Seita.9G375900	MEVLDSNGHRETRMQNAENPAPVSVKSPDMSLEVQEKLPHNLAEHQKELTSPVGHTVSSSPEMLSHIRPAQASKEEGDHAILPNKTEAKNISENGFTSVNTMPAAEMKSKENNMNHHKNIAVAQENIVKSEKGSEGSYRGLVDTTAPFESVKEAVTKFGGIIDWKAYRAKSLERRRVMQLELEKVQQEIPQFKEDWETAEVAKSHVMEELERTSRLVEELKHKLERAQLEVDQAKQDSELALLRAQEMEQGIDDEASVIAQTQMTVAKERHQKAVEELKLLKEELTSMHEQYAVLATERDVAIKRAEEVVAAAKDTEKQVEELTLELIASKESLEVAHASHHEAEEHRLGAALAKEQDCLAWEKELQQVQEELHQLNEQIVSKANVEAEIDGNEHKLLS…
Seita.2G307500	MGGDHGGGHGGGDFRQKVWSMTGGPYCRPVHWRRNTAIAMFGVFLVCIPIAMKSAELEQRPHHPVRPIPSQLWCKNFGKKEY
Seita.9G155600	MAAASASAPSSSRALLALTLSIACLAQLAAGDTNGVYEPCSDAWIQRGDGFSFGVVFAGYNAFFSGNTQLSPCDRRLNLASSAQLAVFRPKVDEISLLTINTTTGFNPASAGGFMVAFAGRKYAARSAPIFVSNTSFTVSSFTLVLEFKKGRLQNLHWKKDGCGACTGKSNFVCLGKQTCAIRTQSCKTQGPVDCSIGIQLAFSGTDRHESVLNSWYEVSNLRQYSLYGLYSNLKDTLSGQFNKFF
Seita.5G448400	MATQGASTFFSGFDMALLLGVLASILARAASVGVCYGTSGDNLPPASTVVGMLRENGFTVVRLYWPDPAALAALAGTGIKVVVGAPNDVLPSLASSESAAAAWVRQNIQAHPLVTFRYVVVGNEVPAGETEHLVPAMENVHAALAAVGLGHVKVTTAISQGTIAVHLPPSAGAFTEEALSFMGYVVAFLERTRAPLLANLYPYFVYTLGLGHMDMSFALFTSPGTVVQDGEYGYQNLLEASVDALYTAVGKLGGSRVRVVVSETGWPTAGGAAASVENAMTYNQNLVRHVWKGTPRRPRRRVEAYVFALFNENLKEEGVEQNWGLFYPNMERVYPITFGA
Seita.9G579900	MLAFEEQVVADLVEDPNGGLVVLSSGFPLASLAAALLLQLHLHHRPGDAAGGGGCLLVLSAPDPLKARILRRLQDRLQVLDVPPDLPAQQRASLYASGAALFLSPRALAADLLTSRLHPSHVRALLLLSAHRSSDTSSDSFIARLLRQRHLLPVYAFSDRPHAMVAGFSKAERAMKSLYVRRLHLWPRFHVLAAADLERAPPDVVDVRVPMTPAMRGIQAAVLAAMDACLKELRRTNKVDVEDLTVDKGLFKSFDEIVRRQLDPIWHTLGKKTKQLVADLRTLRKLLDYLVRYDAVTYLKYLDTLRVSEGVRSVWILADSSHKIFELAKRRVYQVVRADGIKVSTDKKGTPTKKRKVAHNSTDKGKEYENEDSTADKHNTQKVNADAGIVLDEVLEEAP…
Seita.6G143300	MATVLKSFLNSPVGPKTTHFWGPVANWGFVIAGLVDMNKPPEMISGNMTAAMCVYSGLFMRFAWMVQPRNYLLLACHASNESVQLYQLSRWARAQGYLEKKEPEAQQ
Seita.9G478700	MPGVPSASGSGIWSRRRDEITFDRLQKFWNDLPPQARQELLKLDKQTLIEQARKNFYCSRCNGLLLESFSQIVIYGKSLQQEASDISQLRTTTESRITQGEQDGAQDPSVHPWGGLSTTKDGVLTLLDCFIKAKSLRVLQNVFDNARAREREREMLYPDACGAGGRGWISQGMVNYRGHGTREMCALHTAHLSCDTLVDFWSALGEETRSSLLRMKEEDFIEKLMYRFDSKRFCRECRRNVIREFKELKELKRMRREPHCTSWFCVTDTAFQCEVFEDAVIVDWRQCLSEPDGSYHHFEWAIGTDEGESDIFGFEDVGMNAQVHRNGINLDQFEDYFITLRAWRLDGHYTELCVKAHALKGQSCVHHRLVVGDGFVTMTKGESIRNFFEHAEEAEEEDE…
Seita.4G227800	MGSEGNGGVTDRPAAEEKNVGAPPFEMPEIRFTKLFINGCFVDAGSGRTFETRDPRTGDVIASVAEGDKEDVDLAVKAARDAFDHGEWPRMSGSERGRIMMRFADLVEQHAGELAALESLDAGKHPAVTMAVDIGNAAGSLRYFAGAADKIHGETLKMRGQFQGYTLREPLGVAGLIIPWNFPTTMFGIKVAPALAAGCTVVVKPAEQTPLSALYLADLAKQAGIPDGVINVVPGFGPTAGAAIASHMNVDIVSFTGSTEVGRLIMEASAKSNLKPVSLELGGKSPLIIFDDADLDMAVELAISANFFNKGEACVAASRVYVQDSIYDRFEKKLAERMKSWVVGDPLNDPRVDQGPQVDKAQYERVLSFIDRGKREGATLLTGGKPCGKKGYYIEPTIF…
Seita.5G288100	MAVMGRLRIFVVQEPVVAASCLIAGFGLFLPAVVRPILDSFETAKQVPQPAPSDVVAGVTSKK
Seita.7G203000	MDAASMLEVYRRDRRRLLGFLLSAGGGGGRALDLSRVDLDAVSADYALECVAAGAQFDASEATRRYFDERRYPIMIGSPSGNSYFLLSRPEPSDSPPKEAAPSIGSQAPQQENSSPVGQPRDFFRDAINTSGIGYGTRDDNLADISPQQVKEVDILSLGLPRLSTELSDDDMRETAYEVLLASLFVSGKVHFSEEKREKKNKFLKGLRTKTEVSNSTPQVEDGYAHILDLIRVQMEISESMDALTKRALRHINLKMVKGQLDVPRISLQLLSSVGKLDFPTERLRVQWQKRQATVLEELLLSSASLEYDMSETLQIVLSKLKDTEDWVVSVPEGRVEVLTIIERYNSKLSALTKKFNLKEETYHWTHNYHVNFRLYEKLLCSVFDILEDGQLVEEADEI…
Seita.9G133600	MNVEEEVGKLKEEIQRLGQQQPDGSYKVKFGVLFNDDRCANIFEALVGTLRAAKKRKILTYDGELLLQGVHDNVEITLLPPPAVAAA
Seita.9G572000	MMSSYCKEVRELGFRLYATILESLGLEPSYMKETLGEQEQHMAVNFYPSCPLPELTYGLPTHTDDDVWMRAASPMRRRRRVPSEEEIKGAVARGPGRHLQRCWLPCWWWRQRVCEGRGG
Seita.9G365100	MDPHPLTGPAASDADDWDNDDFVIPSFSVEESNLGDWEAARASDPQPPPKATKDTENIYLGPHGAPPSRAKKPEDTSATTGFRDKNKAREADQKVSGAGRNNKGDFHRHNGGNHAKDPFKRGA
Seita.2G412000	MDSRISLLCFLVLAFSLLHCARSDGNDAQLLKGINSYRSSLKVPALTENKNAACLAEQLAKQFKGQQCTNTTGANTVIGTEQQFPDYPKYLDHCHLNASVTEDGQVMPACVPGLVPGVVLTNYTKSQYNRFLNDSQFSGVGIANEGDWVVVVLSTSTGSGDYSPATPGSNWAAPVQPFSLMILLLVGSVVLLMK
